# Supplementary material for: Wandering throughout South America: Taxonomic revision of Tradescantia subg. Austrotradescantia (D.R.Hunt) M.Pell. (Commelinaceae)
Source: PhytoKeys. 2018 Jul 19;(104):1–97. doi: 10.3897/phytokeys.104.28484 (PMC6062585; doi:10.3897/phytokeys.104.28484)
Supplement: XML Treatment for Tradescantia atlantica [file phytokeys.104.28484-treatment2.xml]

<!DOCTYPE tp:taxon-treatment
  PUBLIC "-//TaxonX//DTD Taxonomic Treatment Publishing DTD v0 20100105//EN" "tax-treatment-NSO.dtd">
<tp:taxon-treatment xmlns:tp="http://www.plazi.org/taxpub"><tp:treatment-meta><kwd-group><label>Taxon classification</label><kwd><named-content xmlns:xlink="http://www.w3.org/1999/xlink" content-type="kingdom">Plantae</named-content></kwd><kwd><named-content xmlns:xlink="http://www.w3.org/1999/xlink" content-type="order">ORDO</named-content></kwd><kwd><named-content xmlns:xlink="http://www.w3.org/1999/xlink" content-type="family">FAMILIA</named-content></kwd></kwd-group><mixed-citation publication-type="journal"><person-group><name><surname>Pellegrini</surname><given-names>Marco O.O.</given-names></name></person-group><article-title>Wandering throughout South America: Taxonomic revision of <tp:taxon-name><tp:taxon-name-part taxon-name-part-type="genus" reg="Tradescantia">Tradescantia</tp:taxon-name-part> <tp:taxon-name-part taxon-name-part-type="infraspecific-rank">subg.</tp:taxon-name-part> <tp:taxon-name-part taxon-name-part-type="subgenus" reg="Austrotradescantia">Austrotradescantia</tp:taxon-name-part></tp:taxon-name> (D.R.Hunt) M.Pell. (<tp:taxon-name><tp:taxon-name-part taxon-name-part-type="family">Commelinaceae</tp:taxon-name-part></tp:taxon-name>)</article-title><source>PhytoKeys</source><day>19</day><month>7</month><year>2018</year><volume>2018</volume><issue>104</issue><fpage>1</fpage><lpage>97</lpage><pub-id pub-id-type="doi">10.3897/phytokeys.104.28484</pub-id></mixed-citation></tp:treatment-meta><tp:nomenclature><label>1.</label><tp:taxon-name>
              <tp:taxon-name-part taxon-name-part-type="genus" reg="Tradescantia">Tradescantia</tp:taxon-name-part>
              <tp:taxon-name-part taxon-name-part-type="species" reg="atlantica">atlantica</tp:taxon-name-part>
              <object-id xmlns:xlink="http://www.w3.org/1999/xlink" content-type="ipni" xlink:type="simple">urn:lsid:ipni.org:names:77185915-1</object-id>
            </tp:taxon-name><tp:taxon-authority>M.Pell.</tp:taxon-authority><tp:taxon-status xmlns:xlink="http://www.w3.org/1999/xlink" xlink:type="simple">sp. nov.</tp:taxon-status><xref ref-type="fig" rid="F8">Figs 8</xref><xref ref-type="fig" rid="F9">, 9</xref></tp:nomenclature><tp:treatment-sec sec-type="diagnosis" id="SECID0EOPAI"><title>Diagnosis.</title><p>Similar to <italic><tp:taxon-name><tp:taxon-name-part taxon-name-part-type="genus" reg="Tradescantia">T.</tp:taxon-name-part> <tp:taxon-name-part taxon-name-part-type="species" reg="tenella">tenella</tp:taxon-name-part></tp:taxon-name></italic> due to its definite base, erect and densely branched stems, involute ptyxis, leaf-blades with conspicuous secondary veins, saccate and strongly unequal cincinni bracts, keeled sepals, pistil the same length as the stamens, seeds with rugose testa and hilum shorter than ½ the length of the seed. It can be differentiated by its fibrous stems, sessile leaves with velutine to hispid, light brown to hyaline indumentum, broadly ovoid floral buds, sepals with a mixture of glandular and eglandular hairs restricted to the keel and petals always white and plicate.</p></tp:treatment-sec><tp:treatment-sec sec-type="material" id="SECID0E6PAI"><title>Type.</title><p>BRAZIL. Rio de Janeiro: Nova Friburgo, Reserva Ecológica de Macaé de Cima, fl., fr., 26 Jan 2012, M.O.O. Pellegrini et al. 207 (holotype: RB barcode RB01025675!).</p></tp:treatment-sec><tp:treatment-sec sec-type="description" id="SECID0EEQAI"><title>Description.</title><p>
              <italic>Herbs</italic> ca. 10–35 cm tall, with a definite base, terrestrial. <italic>Stems</italic> erect, fibrous, branched to densely branched; internodes 1.8–6.1 cm long at base, distally shorter, dark green to vinaceous, glabrous, except for a leaf-opposed longitudinal line of short, uniseriate, light brown to hyaline hairs. <italic>Leaves</italic> distichously-alternate, sessile; ptyxis involute; sheaths 4.1–7.6 mm long, light green to pink with dark green to purple striations, glabrous, margin setose, hairs light brown to hyaline; blades 3.3–10.2 × 0.9–3.4 cm, elliptic to ovate, flat, membranous to chartaceous, velutine to hispid on both sides, rarely hairs restricted to the midvein, hairs light brown to hyaline, adaxially dark green, abaxially green, sometimes with vinaceous blotches, turning dark brown to olive-green on both sides when dry, base obtuse to rounded, margin ciliolate, slightly revolute, apex acute to acuminate; midvein conspicuous, adaxially impressed, secondary veins conspicuous, adaxially impressed, abaxially prominent, becoming more evident on both sides when dry. <italic>Synflorescences</italic> terminal or axillar in the distal portion of the stems, composed of a solitary main florescence, 1 per leaf axis. <italic>Inflorescences (main florescences)</italic> consisting of a pedunculate double-cincinni fused back to back; peduncles 1.9–3.7 cm long, dark green to vinaceous, glabrous, except for a leaf-opposed longitudinal line of short, uniseriate, light brown to hyaline hairs; basal bract inconspicuous, tubular, hyaline, glabrous; peduncle bracts absent; supernumerary bracts absent; cincinni bracts 1.2–3.4 × 0.4–1.3 cm, leaf-like, unequal to strongly unequal to each other, elliptic to narrowly ovate to ovate, velutine to hispid on both sides, rarely hairs restricted to the midvein, hairs light brown to hyaline, adaxially dark green, abaxially green with vinaceous blotches, base cordate to round, saccate, margin ciliolate, slightly revolute, apex acuminate; double-cincinni (4–)6–8-flowered; bracteoles inconspicuous, imbricate, linear-triangular to triangular, hyaline. <italic>Flowers</italic> 1.1–1.3 cm diam.; floral buds broadly ovoid, apex acute; pedicels 1.2–3.4 mm long, upright at anthesis and pre-anthesis, reflexed at post-anthesis, vinaceous, densely glandular-pubescent, rarely with a mixture of glandular and eglandular, hyaline hairs; sepals 3.8–5.3 × 2.6–4.2 mm, dorsally keeled, with a mixture of glandular and eglandular, hyaline hairs restricted to the keel, hairs hyaline to light brown; petals 6.6–8.2 × 3.7–5.2 mm, plicate, white; filaments 3.6–4.9 mm long, anthers 0.4–0.6 × 0.5–0.6 mm; ovary 0.9–1.1 × 0.8–1.2 mm, style 3.8–4.0 cm long, pistil the same length as the stamens. <italic>Capsules</italic> 3–3.5 × 2.1–2.4 mm. <italic>Seeds</italic> 1.4–1.6 × 1.1–1.3 mm, greyish-brown to brown, not cleft towards the embryotega, rugose; hilum shorter than ½ the length of the seed.</p></tp:treatment-sec><tp:treatment-sec sec-type="Specimens seen (paratypes)" id="SECID0E6QAI"><title>Specimens seen (paratypes).</title><p>
              <bold>BRAZIL. Minas Gerais</bold>: Tiradentes, caminho para a Serra de São José, fl., fr., 16 Jan 1994, A.M. Giulietti et al. 13666 (K, SPF). <bold>Rio de Janeiro</bold>: Itatiaia, Parque Nacional do Itatiaia, Planalto, proximidades do Brejo da Lapa, fl., fr., 3 Dec 1996, J.M.A. Braga et al. 3708 (RB); Nova Friburgo, Furnas do Catete, fl., fr., 4 Apr 1965, J.C. Siqueira 2032 (FCAB); fl., fr., 3 Jun 1987, L.C. Giordano &amp; D.P. Costa 313 (RB). <bold>São Paulo</bold>: São Paulo, Santo Amaro, Seminário Espírito Santo, fl., fr., 20 Oct 1943, L. Roth 812 (SP); Parque Estadual da Serra do Mar, margem esquerda do Rio Quilombo, fl., 9 Oct 1989, D.G. Scaravelli s.n. (ESA no. 5253, RB no. 628820); Tapiraí, Cachoeira do Chá, fl., 18 Oct 1994, K.D. Barreto et al. 3056 (ESA, RB, SPVR, US).</p></tp:treatment-sec><tp:treatment-sec sec-type="distribution" id="SECID0ELRAI"><title>Distribution and habitat.</title><p>
              <italic><tp:taxon-name><tp:taxon-name-part taxon-name-part-type="genus" reg="Tradescantia">Tradescantia</tp:taxon-name-part> <tp:taxon-name-part taxon-name-part-type="species" reg="atlantica">atlantica</tp:taxon-name-part></tp:taxon-name></italic> is endemic to Brazil, more precisely to the states of Minas Gerais, Rio de Janeiro and São Paulo; in the Atlantic Forest domain (Fig. <xref ref-type="fig" rid="F9">9</xref>). It can be found growing as a terrestrial understorey in shaded and moist forests.</p></tp:treatment-sec><tp:treatment-sec sec-type="phenology" id="SECID0EASAI"><title>Phenology.</title><p>It was found in bloom and fruit from October to June but peaking during January.</p></tp:treatment-sec><tp:treatment-sec sec-type="etymology" id="SECID0EFSAI"><title>Etymology.</title><p>The epithet makes reference to this species’ distribution range, restricted to the Atlantic Forest domain.</p></tp:treatment-sec><tp:treatment-sec sec-type="conservation status" id="SECID0EKSAI"><title>Conservation status.</title><p>
              <italic><tp:taxon-name><tp:taxon-name-part taxon-name-part-type="genus" reg="Tradescantia">Tradescantia</tp:taxon-name-part> <tp:taxon-name-part taxon-name-part-type="species" reg="atlantica">atlantica</tp:taxon-name-part></tp:taxon-name></italic> possesses a wide <abbrev xmlns:xlink="http://www.w3.org/1999/xlink" xlink:title="Extent of Occurrence" id="ABBRID0E2SAI" xlink:type="simple">EOO</abbrev> (ca. 60,715.793 km<sup>2</sup>), but a considerably narrow <abbrev xmlns:xlink="http://www.w3.org/1999/xlink" xlink:title="Area of Occurrence" id="ABBRID0EBTAI" xlink:type="simple">AOO</abbrev> (ca. 32.000 km<sup>2</sup>). Since it is only known from seven very fragmented collections, following the <xref ref-type="bibr" rid="B25">IUCN (2001)</xref> recommendations, <italic><tp:taxon-name><tp:taxon-name-part taxon-name-part-type="genus" reg="Tradescantia">T.</tp:taxon-name-part> <tp:taxon-name-part taxon-name-part-type="species" reg="atlantica">atlantica</tp:taxon-name-part></tp:taxon-name></italic> should be considered Endangered [EN, A2cde+B2ab(ii, iii, iv)+D2].</p></tp:treatment-sec><tp:treatment-sec sec-type="comments" id="SECID0EWTAI"><title>Comments.</title><p>
              <italic><tp:taxon-name><tp:taxon-name-part taxon-name-part-type="genus" reg="Tradescantia">Tradescantia</tp:taxon-name-part> <tp:taxon-name-part taxon-name-part-type="species" reg="atlantica">atlantica</tp:taxon-name-part></tp:taxon-name></italic> is a member of the <italic><tp:taxon-name><tp:taxon-name-part taxon-name-part-type="genus" reg="Tradescantia">T.</tp:taxon-name-part> <tp:taxon-name-part taxon-name-part-type="species" reg="tenella">tenella</tp:taxon-name-part></tp:taxon-name></italic> species complex, being morphologically similar to <italic><tp:taxon-name><tp:taxon-name-part taxon-name-part-type="genus" reg="Tradescantia">T.</tp:taxon-name-part> <tp:taxon-name-part taxon-name-part-type="species" reg="tenella">tenella</tp:taxon-name-part></tp:taxon-name></italic> and <italic><tp:taxon-name><tp:taxon-name-part taxon-name-part-type="genus" reg="Tradescantia">T.</tp:taxon-name-part> <tp:taxon-name-part taxon-name-part-type="species" reg="tucumanensis">tucumanensis</tp:taxon-name-part></tp:taxon-name></italic>, due to its definite base, conspicuous secondary veins (Fig. <xref ref-type="fig" rid="F8">8B</xref>), saccate and unequal to strongly unequal cincinni bracts (Fig. <xref ref-type="fig" rid="F8">8F</xref>), keeled sepals (Fig. <xref ref-type="fig" rid="F8">8G</xref>), pistil the same length as the stamens (Fig. <xref ref-type="fig" rid="F8">8H</xref>), seeds with rugose testa and hilum shorter than ½ the length of the seed (Fig. <xref ref-type="fig" rid="F8">8I</xref>). It was previously tentatively included by me (<xref ref-type="bibr" rid="B35">Pellegrini 2015</xref>) under a much broader <italic><tp:taxon-name><tp:taxon-name-part taxon-name-part-type="genus" reg="Tradescantia">T.</tp:taxon-name-part> <tp:taxon-name-part taxon-name-part-type="species" reg="tenella">tenella</tp:taxon-name-part></tp:taxon-name></italic>, due to its erect stems and ovoid floral buds. Nonetheless, after further herbarium and field studies, I have come to the conclusion it indeed merits taxonomic recognition. The fibrous stems and sessile leaves (Fig. <xref ref-type="fig" rid="F8">8B</xref>) vegetatively differentiate <italic><tp:taxon-name><tp:taxon-name-part taxon-name-part-type="genus" reg="Tradescantia">T.</tp:taxon-name-part> <tp:taxon-name-part taxon-name-part-type="species" reg="atlantica">atlantica</tp:taxon-name-part></tp:taxon-name></italic> from <italic><tp:taxon-name><tp:taxon-name-part taxon-name-part-type="genus" reg="Tradescantia">T.</tp:taxon-name-part> <tp:taxon-name-part taxon-name-part-type="species" reg="tenella">tenella</tp:taxon-name-part></tp:taxon-name></italic>, with the fibrous stems being unique in the subgenus. Also, the velutine to hispid indumentum covering the leaves (Fig. <xref ref-type="fig" rid="F8">8C</xref>) is different from the much coarser indumentum observed in <italic><tp:taxon-name><tp:taxon-name-part taxon-name-part-type="genus" reg="Tradescantia">T.</tp:taxon-name-part> <tp:taxon-name-part taxon-name-part-type="species" reg="tenella">tenella</tp:taxon-name-part></tp:taxon-name></italic> (Fig. <xref ref-type="fig" rid="F2">2E</xref>), while the indumentum in the sepals is composed of a mixture of glandular and eglandular hairs (Fig. <xref ref-type="fig" rid="F8">8G</xref>), as opposed to the evenly glandular pubescent sepals of <italic><tp:taxon-name><tp:taxon-name-part taxon-name-part-type="genus" reg="Tradescantia">T.</tp:taxon-name-part> <tp:taxon-name-part taxon-name-part-type="species" reg="tenella">tenella</tp:taxon-name-part></tp:taxon-name></italic> (Fig. <xref ref-type="fig" rid="F2">2F</xref>). Finally, the plicate petals of <italic><tp:taxon-name><tp:taxon-name-part taxon-name-part-type="genus" reg="Tradescantia">T.</tp:taxon-name-part> <tp:taxon-name-part taxon-name-part-type="species" reg="atlantica">atlantica</tp:taxon-name-part></tp:taxon-name></italic> (Fig. <xref ref-type="fig" rid="F8">8H</xref>) are only observed in the not so closely related <italic><tp:taxon-name><tp:taxon-name-part taxon-name-part-type="genus" reg="Tradescantia">T.</tp:taxon-name-part> <tp:taxon-name-part taxon-name-part-type="species" reg="fluminensis">fluminensis</tp:taxon-name-part></tp:taxon-name></italic> (Fig. <xref ref-type="fig" rid="F6">6E</xref>) and the distribution of <italic><tp:taxon-name><tp:taxon-name-part taxon-name-part-type="genus" reg="Tradescantia">T.</tp:taxon-name-part> <tp:taxon-name-part taxon-name-part-type="species" reg="atlantica">atlantica</tp:taxon-name-part></tp:taxon-name></italic> and <italic><tp:taxon-name><tp:taxon-name-part taxon-name-part-type="genus" reg="Tradescantia">T.</tp:taxon-name-part> <tp:taxon-name-part taxon-name-part-type="species" reg="tenella">tenella</tp:taxon-name-part></tp:taxon-name></italic> has no overlaps.</p><fig id="F8" position="float" orientation="portrait"><label>Figure 8.</label><caption><p>
                  <italic><tp:taxon-name><tp:taxon-name-part taxon-name-part-type="genus" reg="Tradescantia">Tradescantia</tp:taxon-name-part> <tp:taxon-name-part taxon-name-part-type="species" reg="atlantica">atlantica</tp:taxon-name-part></tp:taxon-name></italic> M.Pell. <bold>A</bold> Estação Ecológica de Macaé de Cima, Nova Friburgo, state of Rio de Janeiro, Brazil <bold>B</bold> habit, showing the erect, fibrous and little branched stems <bold>C</bold> young shoot, showing the densely hispid indumentum <bold>D</bold> mature stem, showing the dark green to vinaceous and glabrous internodes with the leaf-opposed line of uniseriate hairs <bold>E–F</bold> inflorescence <bold>E</bold> overview of the inflorescence <bold>F</bold> detail of the main florescence, showing the unequal cincinni bracts <bold>G</bold> detail of the pedicels, showing the vinaceous colouration and glandular hairs <bold>H</bold> front view of a flower, showing the plicate petals <bold>I</bold> dorsal and ventral views of the seed, showing the rugose testa not cleft towards the embryotega and the hilum shorter than ½ the length of the seed. Photos by M.O.O. Pellegrini.</p></caption><graphic xmlns:xlink="http://www.w3.org/1999/xlink" xlink:href="phytokeys-104-001-g008.jpg" position="float" orientation="portrait" xlink:type="simple" id="oo_217945.jpg"/></fig><p>
              <italic><tp:taxon-name><tp:taxon-name-part taxon-name-part-type="genus" reg="Tradescantia">Tradescantia</tp:taxon-name-part> <tp:taxon-name-part taxon-name-part-type="species" reg="atlantica">atlantica</tp:taxon-name-part></tp:taxon-name></italic> can also be differentiated from the new <italic><tp:taxon-name><tp:taxon-name-part taxon-name-part-type="genus" reg="Tradescantia">T.</tp:taxon-name-part> <tp:taxon-name-part taxon-name-part-type="species" reg="tucumanensis">tucumanensis</tp:taxon-name-part></tp:taxon-name></italic> by its fibrous stems (<italic>vs.</italic> succulent in <italic><tp:taxon-name><tp:taxon-name-part taxon-name-part-type="genus" reg="Tradescantia">T.</tp:taxon-name-part> <tp:taxon-name-part taxon-name-part-type="species" reg="tucumanensis">tucumanensis</tp:taxon-name-part></tp:taxon-name></italic>), sessile leaves with velutine to hispid indumentum (<italic>vs.</italic> at least the basal ones subpetiolate, sparsely hirsute to hirsute), broadly ovoid floral buds (<italic>vs.</italic> ellipsoid), sepals with a mixture of glandular and eglandular hairs restricted to the keel (<italic>vs.</italic> with a mixture of glandular and eglandular hairs, but exclusively hispid along the keel in <italic><tp:taxon-name><tp:taxon-name-part taxon-name-part-type="genus" reg="Tradescantia">T.</tp:taxon-name-part> <tp:taxon-name-part taxon-name-part-type="species" reg="tucumanensis">tucumanensis</tp:taxon-name-part></tp:taxon-name></italic>) and petals always white and plicate (<italic>vs.</italic> ranging from white to pink and flat).</p><fig id="F9" position="float" orientation="portrait"><label>Figure 9.</label><caption><p>Distribution of <italic><tp:taxon-name><tp:taxon-name-part taxon-name-part-type="genus" reg="Tradescantia">Tradescantia</tp:taxon-name-part> <tp:taxon-name-part taxon-name-part-type="species" reg="atlantica">atlantica</tp:taxon-name-part></tp:taxon-name></italic> M.Pell. Orange– Cerrado; Red– Caatinga; Dark green– Atlantic Forest.</p></caption><graphic xmlns:xlink="http://www.w3.org/1999/xlink" xlink:href="phytokeys-104-001-g009.jpg" position="float" orientation="portrait" xlink:type="simple" id="oo_217946.jpg"/></fig></tp:treatment-sec><tp:treatment-sec><!--Section generated to contain objects referenced in tp:taxon-treatment.--><fig id="F2" position="float" orientation="portrait"><label>Figure 2.</label><caption><p>Indumentum morphology in <tp:taxon-name><tp:taxon-name-part taxon-name-part-type="genus" reg="Tradescantia">Tradescantia</tp:taxon-name-part> <tp:taxon-name-part taxon-name-part-type="infraspecific-rank">subg.</tp:taxon-name-part> <tp:taxon-name-part taxon-name-part-type="subgenus" reg="Austrotradescantia">Austrotradescantia</tp:taxon-name-part></tp:taxon-name>. <bold>A</bold> completely glabrous stems and leaves in <italic><tp:taxon-name><tp:taxon-name-part taxon-name-part-type="genus" reg="Tradescantia">T.</tp:taxon-name-part> <tp:taxon-name-part taxon-name-part-type="species" reg="seubertiana">seubertiana</tp:taxon-name-part></tp:taxon-name></italic> <bold>B</bold> glabrous leaf-blade of <italic><tp:taxon-name><tp:taxon-name-part taxon-name-part-type="genus" reg="Tradescantia">T.</tp:taxon-name-part> <tp:taxon-name-part taxon-name-part-type="species" reg="crassula">crassula</tp:taxon-name-part></tp:taxon-name></italic>, showing the ciliate margin <bold>C</bold> abaxial side of a leaf-blade of <italic><tp:taxon-name><tp:taxon-name-part taxon-name-part-type="genus" reg="Tradescantia">T.</tp:taxon-name-part> <tp:taxon-name-part taxon-name-part-type="species" reg="cerinthoides">cerinthoides</tp:taxon-name-part></tp:taxon-name></italic>, showing the sparsely hispid indumentum <bold>D</bold> adaxial side of a leaf-blade of <italic><tp:taxon-name><tp:taxon-name-part taxon-name-part-type="genus" reg="Tradescantia">T.</tp:taxon-name-part> <tp:taxon-name-part taxon-name-part-type="species" reg="cerinthoides">cerinthoides</tp:taxon-name-part></tp:taxon-name></italic>, showing the hispid indumentum <bold>E</bold> adaxial side of a leaf-blade of <italic><tp:taxon-name><tp:taxon-name-part taxon-name-part-type="genus" reg="Tradescantia">T.</tp:taxon-name-part> <tp:taxon-name-part taxon-name-part-type="species" reg="tenella">tenella</tp:taxon-name-part></tp:taxon-name></italic>, showing the hirsute indumentum and ciliate margin <bold>F</bold> sepal of <italic><tp:taxon-name><tp:taxon-name-part taxon-name-part-type="genus" reg="Tradescantia">T.</tp:taxon-name-part> <tp:taxon-name-part taxon-name-part-type="species" reg="tenella">tenella</tp:taxon-name-part></tp:taxon-name></italic>, showing the glandular-pubescent indumentum. Photos by M.O.O. Pellegrini.</p></caption><graphic xmlns:xlink="http://www.w3.org/1999/xlink" xlink:href="phytokeys-104-001-g002.jpg" position="float" orientation="portrait" xlink:type="simple" id="oo_217939.jpg"/></fig><fig id="F6" position="float" orientation="portrait"><label>Figure 6.</label><caption><p>Floral morphology in <tp:taxon-name><tp:taxon-name-part taxon-name-part-type="genus" reg="Tradescantia">Tradescantia</tp:taxon-name-part> <tp:taxon-name-part taxon-name-part-type="infraspecific-rank">subg.</tp:taxon-name-part> <tp:taxon-name-part taxon-name-part-type="subgenus" reg="Austrotradescantia">Austrotradescantia</tp:taxon-name-part></tp:taxon-name>. <bold>A–C</bold> floral buds <bold>A</bold> floral bud of <italic><tp:taxon-name><tp:taxon-name-part taxon-name-part-type="genus" reg="Tradescantia">T.</tp:taxon-name-part> <tp:taxon-name-part taxon-name-part-type="species" reg="cerinthoides">cerinthoides</tp:taxon-name-part></tp:taxon-name></italic>, showing the vinaceous coloration, densely hispid indumentum and absence of dorsal keels in the sepals <bold>B</bold> floral bud of <italic><tp:taxon-name><tp:taxon-name-part taxon-name-part-type="genus" reg="Tradescantia">T.</tp:taxon-name-part> <tp:taxon-name-part taxon-name-part-type="species" reg="fluminensis">fluminensis</tp:taxon-name-part></tp:taxon-name></italic>, showing the medium green colouration and pilose eglandular hairs restricted to dorsal keels <bold>C</bold> floral bud of <italic><tp:taxon-name><tp:taxon-name-part taxon-name-part-type="genus" reg="Tradescantia">T.</tp:taxon-name-part> <tp:taxon-name-part taxon-name-part-type="species" reg="tenella">tenella</tp:taxon-name-part></tp:taxon-name></italic>, showing the green colouration, glandular-pubescent indumentum and the presence of dorsal keels in the sepals <bold>D–H</bold> flowers <bold>D</bold> front view of a flower of <italic><tp:taxon-name><tp:taxon-name-part taxon-name-part-type="genus" reg="Tradescantia">T.</tp:taxon-name-part> <tp:taxon-name-part taxon-name-part-type="species" reg="atlantica">atlantica</tp:taxon-name-part></tp:taxon-name></italic>, showing the plicate petals <bold>E</bold> front view of a flower of <italic><tp:taxon-name><tp:taxon-name-part taxon-name-part-type="genus" reg="Tradescantia">T.</tp:taxon-name-part> <tp:taxon-name-part taxon-name-part-type="species" reg="fluminensis">fluminensis</tp:taxon-name-part></tp:taxon-name></italic>, showing the plicate petals <bold>F</bold> side view of two flowers of <italic><tp:taxon-name><tp:taxon-name-part taxon-name-part-type="genus" reg="Tradescantia">T.</tp:taxon-name-part> <tp:taxon-name-part taxon-name-part-type="species" reg="fluminensis">fluminensis</tp:taxon-name-part></tp:taxon-name></italic>, showing the plicate petals and the deflexed flowers at post-anthesis <bold>G</bold> front view of a flower of <italic><tp:taxon-name><tp:taxon-name-part taxon-name-part-type="genus" reg="Tradescantia">T.</tp:taxon-name-part> <tp:taxon-name-part taxon-name-part-type="species" reg="tenella">tenella</tp:taxon-name-part></tp:taxon-name></italic>, showing the flat petals <bold>H</bold> front view of a flower of <italic><tp:taxon-name><tp:taxon-name-part taxon-name-part-type="genus" reg="Tradescantia">T.</tp:taxon-name-part> <tp:taxon-name-part taxon-name-part-type="species" reg="umbraculifera">umbraculifera</tp:taxon-name-part></tp:taxon-name></italic>, showing the flat and elliptic petals. Photos by M.O.O. Pellegrini.</p></caption><graphic xmlns:xlink="http://www.w3.org/1999/xlink" xlink:href="phytokeys-104-001-g006.jpg" position="float" orientation="portrait" xlink:type="simple" id="oo_217943.jpg"/></fig></tp:treatment-sec><ref-list><ref id="B25"><mixed-citation xmlns:xlink="http://www.w3.org/1999/xlink" xlink:type="simple">
          <institution xlink:type="simple">IUCN</institution> (<year>2001</year>) The IUCN red list of threatened species, version 2010.4. IUCN Red List Unit, Cambridge. <ext-link xlink:type="simple" ext-link-type="uri" xlink:href="http://www.iucnredlist.org/">http://www.iucnredlist.org/</ext-link> [Accessed: 9.10.2017]</mixed-citation></ref><ref id="B35"><mixed-citation xmlns:xlink="http://www.w3.org/1999/xlink" xlink:type="simple">
          <person-group><name name-style="western"><surname>Pellegrini</surname><given-names>MOO</given-names></name></person-group> (<year>2015</year>) Filogenia e revisão taxonômica de <tp:taxon-name><tp:taxon-name-part taxon-name-part-type="genus">Tradescantia</tp:taxon-name-part> <tp:taxon-name-part taxon-name-part-type="authority">L.</tp:taxon-name-part> <tp:taxon-name-part taxon-name-part-type="infraspecific-rank">sect.</tp:taxon-name-part> <tp:taxon-name-part taxon-name-part-type="section">Austrotradescantia</tp:taxon-name-part></tp:taxon-name> D.R.Hunt (<tp:taxon-name><tp:taxon-name-part taxon-name-part-type="family">Commelinaceae</tp:taxon-name-part></tp:taxon-name>). MSc thesis, Instituto de Biologia, Universidade Federal do Rio de Janeiro, Rio de Janeiro, Brazil.</mixed-citation></ref></ref-list></tp:taxon-treatment>
