# Supplementary material for: Wandering throughout South America: Taxonomic revision of Tradescantia subg. Austrotradescantia (D.R.Hunt) M.Pell. (Commelinaceae)
Source: PhytoKeys. 2018 Jul 19;(104):1–97. doi: 10.3897/phytokeys.104.28484 (PMC6062585; doi:10.3897/phytokeys.104.28484)
Supplement: XML Treatment for Tradescantia decora [file phytokeys.104.28484-treatment7.xml]

<!DOCTYPE tp:taxon-treatment
  PUBLIC "-//TaxonX//DTD Taxonomic Treatment Publishing DTD v0 20100105//EN" "tax-treatment-NSO.dtd">
<tp:taxon-treatment xmlns:tp="http://www.plazi.org/taxpub"><tp:treatment-meta><kwd-group><label>Taxon classification</label><kwd><named-content xmlns:xlink="http://www.w3.org/1999/xlink" content-type="kingdom">Plantae</named-content></kwd><kwd><named-content xmlns:xlink="http://www.w3.org/1999/xlink" content-type="order">ORDO</named-content></kwd><kwd><named-content xmlns:xlink="http://www.w3.org/1999/xlink" content-type="family">FAMILIA</named-content></kwd></kwd-group><mixed-citation publication-type="journal"><person-group><name><surname>Pellegrini</surname><given-names>Marco O.O.</given-names></name></person-group><article-title>Wandering throughout South America: Taxonomic revision of <tp:taxon-name><tp:taxon-name-part taxon-name-part-type="genus" reg="Tradescantia">Tradescantia</tp:taxon-name-part> <tp:taxon-name-part taxon-name-part-type="infraspecific-rank">subg.</tp:taxon-name-part> <tp:taxon-name-part taxon-name-part-type="subgenus" reg="Austrotradescantia">Austrotradescantia</tp:taxon-name-part></tp:taxon-name> (D.R.Hunt) M.Pell. (<tp:taxon-name><tp:taxon-name-part taxon-name-part-type="family">Commelinaceae</tp:taxon-name-part></tp:taxon-name>)</article-title><source>PhytoKeys</source><day>19</day><month>7</month><year>2018</year><volume>2018</volume><issue>104</issue><fpage>1</fpage><lpage>97</lpage><pub-id pub-id-type="doi">10.3897/phytokeys.104.28484</pub-id></mixed-citation></tp:treatment-meta><tp:nomenclature><label>6.</label><tp:taxon-name>
              <tp:taxon-name-part taxon-name-part-type="genus" reg="Tradescantia">Tradescantia</tp:taxon-name-part>
              <tp:taxon-name-part taxon-name-part-type="species" reg="decora">decora</tp:taxon-name-part>
            </tp:taxon-name><tp:taxon-authority>W.Bull, Cat. 1892: 3. 1892.</tp:taxon-authority><xref ref-type="fig" rid="F18">Figs 18</xref><xref ref-type="fig" rid="F19">, 19</xref><!--PageBreak--><tp:nomenclature-citation-list><tp:nomenclature-citation><tp:taxon-name>
                  <tp:taxon-name-part taxon-name-part-type="genus" reg="Tradescantia">Tradescantia</tp:taxon-name-part> <tp:taxon-name-part taxon-name-part-type="species" reg="multibracteata">multibracteata</tp:taxon-name-part></tp:taxon-name><comment>M.Ferrarese et al. in Büneker et al. Phytotaxa 308 (1): 90. 2017. Holotype. BRAZIL. Rio Grande do Sul: Júlio de Castilhos, às margens do rio Toropi, próximo à antiga Usina de Quebra Dentes, fl., 26 Sep 2014, H.M. Büneker et al. 355, (HDCF!; isotype: SMDB n.v.). <bold>Syn. nov.</bold></comment></tp:nomenclature-citation><tp:nomenclature-citation><tp:taxon-name>
                  <tp:taxon-name-part taxon-name-part-type="genus" reg="Tradescantia">Tradescantia</tp:taxon-name-part> <tp:taxon-name-part taxon-name-part-type="species" reg="valida">valida</tp:taxon-name-part></tp:taxon-name><comment>G.Brückn., Notizbl. Bot. Gart. Berlin–Dahlem 11: 510. 1932. Holotype. BRAZIL. Without province: s.loc., cult. in Hort. Bot. Münster/W., fl., fr., 28 Apr 1932, s.leg. s.n. (B barcode B100296487!). <bold>Syn. nov.</bold></comment></tp:nomenclature-citation></tp:nomenclature-citation-list></tp:nomenclature><tp:treatment-sec sec-type="type material" id="SECID0EANDI"><title>Type material.</title><p>
              <bold>Neotype (designated here).</bold> BRAZIL. Rio Grande do Sul: Jaguari, ca. 12.5 km ao norte de Jaguari na BR-287 em direção a Santiago, fl., fr., Dec 2005, L.Y.S. Aona &amp; M.C. Machado 958 (UEC 2ex barcode UEC057324!; isoneotype to be distributed to: RB!).</p></tp:treatment-sec><tp:treatment-sec sec-type="description" id="SECID0EKNDI"><title>Description.</title><p>
              <italic>Herbs</italic> ca. 30–70 cm tall, with indefinite base, rupicolous, rarely terrestrial. <italic>Stems</italic> erect, succulent, little branched only at the base; internodes 1.8–7 cm long at base, distally shorter, green, sometimes with vertical reddish-purple striations, glabrous. <italic>Leaves</italic> spirally-alternate, sessile; ptyxis convolute; sheaths 0.4–3.8 cm long, light green, sometimes with vertical green or reddish-purple striations, glabrous, margin setose, with long hyaline hairs; blades 2.7–37.5 × 1.1–2.5 cm, linear elliptic to linear lanceolate to lanceolate, rarely ovate, falcate to complicate, succulent, glabrous, adaxially light to medium green, abaxially light green, rarely tinted vinaceous to completely vinaceous, turning olive-green to light brown when dry, base truncate to obtuse, margin green to vinaceous, setose at base or until the middle with long hyaline hairs, slightly revolute, apex acute to acuminate; midvein conspicuous to inconspicuous, secondary veins inconspicuous, becoming more evident on both sides when dry. <italic>Synflorescences</italic> terminal or axillar in the distal portion of the stems, composed of a solitary main florescence, 1 per leaf axis. <italic>Inflorescences (main florescences)</italic> consisting of a pedunculate 2–3(–5) cincinni fused back to back; peduncles 3.5–6.2 cm long, green, glabrous; basal bract inconspicuous, tubular, hyaline, glabrous; peduncle bracts absent; supernumerary bracts present, 1–3 per inflorescence, similar in shape and size to the cincinni bracts; cincinni bracts 1–3.5 × 0.3–1.2 cm, unequal to each other, lanceolate to ovate, rarely broadly ovate, spathaceous, glabrous, light green, abaxially slightly lighter, base truncate to obtuse, not saccate, margin green, setose at base or until the middle with long hyaline hairs, flat, apex acute; main florescence (4–)6–30-flowered; <italic>Flowers</italic> 1–1.5 cm diam.; floral buds broadly ellipsoid, apex acuminate; pedicels 0.7–2 cm long, green, glabrous, rarely sparsely glandular-pubescent, if present hairs hyaline; sepals 4.8–7.3 × 1.5–3 mm, green, without dorsal keels, glabrous, rarely sparsely pilose at the apex, when present hairs eglandular, hyaline; petals 4–8.6 × 2.7–5.4 mm, flat, white to white with pink apex to light pink; stamens with filaments 2.8–5 mm long, anthers 0.8–1 × 1–1.2 mm; ovary 1–1.7 × 1–1.3 cm, style 4–5.8 cm long; pistil longer than length the stamens. <italic>Capsules</italic> 2.8–4.2 × 1.8–3 mm. <italic>Seeds</italic> 1.1–3 × 1–1.8 mm, cleft towards the embryotega, testa grey to greyish-brown, cleft towards the embryotega, costate; hilum longer than ½ the length of the seed.</p></tp:treatment-sec><tp:treatment-sec sec-type="Specimens seen" id="SECID0EFODI"><title>Specimens seen.</title><p>
              <bold>BRAZIL. Rio Grande do Sul</bold>: Jaguari, gruta linha 1, fr., 27 Dec 1985, J.N.C. Marchiori 149 (HDCF); São Martinho da Serra, Salto do Guassupi, fl., 4 Oct 2015, H.M. Büneker et al. 492 (HDCF, SMDB).</p></tp:treatment-sec><tp:treatment-sec sec-type="distribution" id="SECID0ENODI"><title>Distribution and habitat.</title><p>
              <italic><tp:taxon-name><tp:taxon-name-part taxon-name-part-type="genus" reg="Tradescantia">Tradescantia</tp:taxon-name-part> <tp:taxon-name-part taxon-name-part-type="species" reg="decora">decora</tp:taxon-name-part></tp:taxon-name></italic> is endemic to the central region of Rio Grande do Sul, Brazil; in the Atlantic Forest and Pampa domains (Fig. <xref ref-type="fig" rid="F19">19</xref>). It can be found growing as rupicolous, rarely as a terrestrial, in rocky walls.</p></tp:treatment-sec><tp:treatment-sec sec-type="phenology" id="SECID0ECPDI"><title>Phenology.</title><p>It was found in bloom and fruit in December and April.</p></tp:treatment-sec><tp:treatment-sec sec-type="etymology" id="SECID0EHPDI"><title>Etymology.</title><p>The epithet “<italic>decora</italic>” means decorated, ornamented, making reference to this species beautiful appearance, decorated by its lush foliage.</p></tp:treatment-sec><tp:treatment-sec sec-type="conservation status" id="SECID0EXPDI"><title>Conservation status.</title><p>
              <italic><tp:taxon-name><tp:taxon-name-part taxon-name-part-type="genus" reg="Tradescantia">Tradescantia</tp:taxon-name-part> <tp:taxon-name-part taxon-name-part-type="species" reg="decora">decora</tp:taxon-name-part></tp:taxon-name></italic> is only known from five collections restricted to the state of Rio Grande do Sul, one of them cultivated in Berlin and without precise locality. Furthermore, its <abbrev xmlns:xlink="http://www.w3.org/1999/xlink" xlink:title="Extent of Occurrence" id="ABBRID0EIQDI" xlink:type="simple">EOO</abbrev> and <abbrev xmlns:xlink="http://www.w3.org/1999/xlink" xlink:title="Area of Occurrence" id="ABBRID0EMQDI" xlink:type="simple">AOO</abbrev> are considerably narrow (ca. 672.001 km<sup>2</sup> and ca. 16.000 km<sup>2</sup>, respectively). According to Bünecker et al. (2017), this spe<!--PageBreak-->cies is known to present small subpopulations, with its distribution range being extremely threatened by the construction of small hydroelectric powerplants in the next few years (<xref ref-type="bibr" rid="B27">Marchiori et al. 2014</xref>). This might cause most or all known subpopulations to become extinct in the near future, since this species grows in rock walls near water bodies. Thus, in accordance with the IUCN recommendations (<xref ref-type="bibr" rid="B25">IUCN 2001</xref>), <italic><tp:taxon-name><tp:taxon-name-part taxon-name-part-type="genus" reg="Tradescantia">T.</tp:taxon-name-part> <tp:taxon-name-part taxon-name-part-type="species" reg="decora">decora</tp:taxon-name-part></tp:taxon-name></italic> should be considered as Critically Endangered [CR, A2ac+B2ab(iii, iv, v)+D1+E].</p></tp:treatment-sec><tp:treatment-sec sec-type="Nomenclatural notes" id="SECID0EJRDI"><title>Nomenclatural notes.</title><p>After analysing the original publication (<xref ref-type="bibr" rid="B6">Bull 1892</xref>), I have concluded that, like most species described in Seed and Nursery Catalogues, <italic><tp:taxon-name><tp:taxon-name-part taxon-name-part-type="genus" reg="Tradescantia">T.</tp:taxon-name-part> <tp:taxon-name-part taxon-name-part-type="species" reg="decora">decora</tp:taxon-name-part></tp:taxon-name></italic> was probably described based on living and cultivated material. Thus, no voucher was ever made for this name. Unfortunately, <xref ref-type="bibr" rid="B6">Bull (1892)</xref> does not present any kind of il<!--PageBreak-->lustration that might be selected as the lectotype for his name. Thus, according to The Code (McNeill et al. 2012, Art. 9.7), I designate the specimen <italic>Aona &amp; Machado 958</italic> (UEC barcode UEC057324) as the neotype of <italic><tp:taxon-name><tp:taxon-name-part taxon-name-part-type="genus" reg="Tradescantia">T.</tp:taxon-name-part> <tp:taxon-name-part taxon-name-part-type="species" reg="decora">decora</tp:taxon-name-part></tp:taxon-name></italic> since it is in complete accordance with the protologue.</p></tp:treatment-sec><tp:treatment-sec sec-type="comments" id="SECID0ERSDI"><title>Comments.</title><p>After analysing the protologue of <italic><tp:taxon-name><tp:taxon-name-part taxon-name-part-type="genus" reg="Tradescantia">T.</tp:taxon-name-part> <tp:taxon-name-part taxon-name-part-type="species" reg="decora">decora</tp:taxon-name-part></tp:taxon-name></italic> (<xref ref-type="bibr" rid="B6">Bull 1892</xref>), it became clear that that this name was conspecific to <italic><tp:taxon-name><tp:taxon-name-part taxon-name-part-type="genus" reg="Tradescantia">T.</tp:taxon-name-part> <tp:taxon-name-part taxon-name-part-type="species" reg="valida">valida</tp:taxon-name-part></tp:taxon-name></italic> and <italic><tp:taxon-name><tp:taxon-name-part taxon-name-part-type="genus" reg="Tradescantia">T.</tp:taxon-name-part> <tp:taxon-name-part taxon-name-part-type="species" reg="multibracteata">multibracteata</tp:taxon-name-part></tp:taxon-name></italic>, due to its erect stems (Fig. <xref ref-type="fig" rid="F18">18A</xref>), spirally-alternate leaves (Fig. <xref ref-type="fig" rid="F18">18A</xref>), linear lanceolate to lanceolate leaf-blades with truncate base (Fig. <xref ref-type="fig" rid="F18">18A</xref>)) and, most importantly, all being restricted to the state of Rio Grande do Sul, Brazil (Fig. <xref ref-type="fig" rid="F19">19</xref>). Since <italic><tp:taxon-name><tp:taxon-name-part taxon-name-part-type="genus" reg="Tradescantia">T.</tp:taxon-name-part> <tp:taxon-name-part taxon-name-part-type="species" reg="decora">decora</tp:taxon-name-part></tp:taxon-name></italic> has priority over <italic><tp:taxon-name><tp:taxon-name-part taxon-name-part-type="genus" reg="Tradescantia">T.</tp:taxon-name-part> <tp:taxon-name-part taxon-name-part-type="species" reg="valida">valida</tp:taxon-name-part></tp:taxon-name></italic> and <italic><tp:taxon-name><tp:taxon-name-part taxon-name-part-type="genus" reg="Tradescantia">T.</tp:taxon-name-part> <tp:taxon-name-part taxon-name-part-type="species" reg="multibracteata">multibracteata</tp:taxon-name-part></tp:taxon-name></italic>, it should be treated as the accepted name for this species. <italic><tp:taxon-name><tp:taxon-name-part taxon-name-part-type="genus" reg="Tradescantia">Tradescantia</tp:taxon-name-part> <tp:taxon-name-part taxon-name-part-type="species" reg="decora">decora</tp:taxon-name-part></tp:taxon-name></italic> can be easily differentiated from all remaining species of the <italic><tp:taxon-name><tp:taxon-name-part taxon-name-part-type="genus" reg="Tradescantia">T.</tp:taxon-name-part> <tp:taxon-name-part taxon-name-part-type="species" reg="crassula">crassula</tp:taxon-name-part></tp:taxon-name></italic> group by the presence of supernumerary bracts, its spathaceous and unequal cincinni bracts, its main florescence being generally composed by 2–3(–5) cincinni (Fig. <xref ref-type="fig" rid="F18">18A, E</xref>) and sepals not keeled with caducous hairs at the apex (Fig. <xref ref-type="fig" rid="F18">18G, H, J</xref>). It is similar to <italic><tp:taxon-name><tp:taxon-name-part taxon-name-part-type="genus" reg="Tradescantia">T.</tp:taxon-name-part> <tp:taxon-name-part taxon-name-part-type="species" reg="cerinthoides">cerinthoides</tp:taxon-name-part></tp:taxon-name></italic> due to its sepals without dorsal keels (Fig. <xref ref-type="fig" rid="F18">18G, H, J</xref>). Nonetheless, they can be easily differentiated due to its generally linear elliptic to linear lanceolate to lanceolate leaf-blades (<italic>vs.</italic> elliptic to broadly elliptic or ovate to broadly ovate or obovate to broadly obovate, in <italic><tp:taxon-name><tp:taxon-name-part taxon-name-part-type="genus" reg="Tradescantia">T.</tp:taxon-name-part> <tp:taxon-name-part taxon-name-part-type="species" reg="cerinthoides">cerinthoides</tp:taxon-name-part></tp:taxon-name></italic>), glabrous with margins setose at the base or until the middle (<italic>vs.</italic> pubescent on both sides or only abaxially, rarely glabrous on both sides and ciliate margins) and pedicels and sepals glabrous or only sparsely pubescent at apex with eglandular hairs (<italic>vs.</italic> evenly densely velutine to hispid, sometimes with a mixture of glandular and eglandular hairs). <italic><tp:taxon-name><tp:taxon-name-part taxon-name-part-type="genus" reg="Tradescantia">Tradescantia</tp:taxon-name-part> <tp:taxon-name-part taxon-name-part-type="species" reg="decora">decora</tp:taxon-name-part></tp:taxon-name></italic> is much more similar to <italic><tp:taxon-name><tp:taxon-name-part taxon-name-part-type="genus" reg="Tradescantia">T.</tp:taxon-name-part> <tp:taxon-name-part taxon-name-part-type="species" reg="crassula">crassula</tp:taxon-name-part></tp:taxon-name></italic> and <italic><tp:taxon-name><tp:taxon-name-part taxon-name-part-type="genus" reg="Tradescantia">T.</tp:taxon-name-part> <tp:taxon-name-part taxon-name-part-type="species" reg="seubertiana">seubertiana</tp:taxon-name-part></tp:taxon-name></italic>, due to their leaf-blades and sepal pubescence. These species can be easily differentiated by the pubescence of the margin of their leaf-sheaths (ciliate to shortly-setose in <italic><tp:taxon-name><tp:taxon-name-part taxon-name-part-type="genus" reg="Tradescantia">T.</tp:taxon-name-part> <tp:taxon-name-part taxon-name-part-type="species" reg="crassula">crassula</tp:taxon-name-part></tp:taxon-name></italic>; glabrous in <italic><tp:taxon-name><tp:taxon-name-part taxon-name-part-type="genus" reg="Tradescantia">T.</tp:taxon-name-part> <tp:taxon-name-part taxon-name-part-type="species" reg="seubertiana">seubertiana</tp:taxon-name-part></tp:taxon-name></italic>; and long-setose in <italic><tp:taxon-name><tp:taxon-name-part taxon-name-part-type="genus" reg="Tradescantia">T.</tp:taxon-name-part> <tp:taxon-name-part taxon-name-part-type="species" reg="decora">decora</tp:taxon-name-part></tp:taxon-name></italic>), the pubescence of their sepals (long-setose along the keels in <italic><tp:taxon-name><tp:taxon-name-part taxon-name-part-type="genus" reg="Tradescantia">T.</tp:taxon-name-part> <tp:taxon-name-part taxon-name-part-type="species" reg="crassula">crassula</tp:taxon-name-part></tp:taxon-name></italic>; glabrous in <italic><tp:taxon-name><tp:taxon-name-part taxon-name-part-type="genus" reg="Tradescantia">T.</tp:taxon-name-part> <tp:taxon-name-part taxon-name-part-type="species" reg="seubertiana">seubertiana</tp:taxon-name-part></tp:taxon-name></italic>; and glabrous or with few hairs at the apex in <italic><tp:taxon-name><tp:taxon-name-part taxon-name-part-type="genus" reg="Tradescantia">T.</tp:taxon-name-part> <tp:taxon-name-part taxon-name-part-type="species" reg="decora">decora</tp:taxon-name-part></tp:taxon-name></italic>) and by the shape of their floral buds (broadly ovoid <italic><tp:taxon-name><tp:taxon-name-part taxon-name-part-type="genus" reg="Tradescantia">T.</tp:taxon-name-part> <tp:taxon-name-part taxon-name-part-type="species" reg="crassula">crassula</tp:taxon-name-part></tp:taxon-name></italic>; ellipsoid in <italic><tp:taxon-name><tp:taxon-name-part taxon-name-part-type="genus" reg="Tradescantia">T.</tp:taxon-name-part> <tp:taxon-name-part taxon-name-part-type="species" reg="seubertiana">seubertiana</tp:taxon-name-part></tp:taxon-name></italic>; and ellipsoid in <italic><tp:taxon-name><tp:taxon-name-part taxon-name-part-type="genus" reg="Tradescantia">T.</tp:taxon-name-part> <tp:taxon-name-part taxon-name-part-type="species" reg="decora">decora</tp:taxon-name-part></tp:taxon-name></italic>).</p><fig id="F18" position="float" orientation="portrait"><label>Figure 18.</label><caption><p>
              <italic><tp:taxon-name><tp:taxon-name-part taxon-name-part-type="genus" reg="Tradescantia">Tradescantia</tp:taxon-name-part> <tp:taxon-name-part taxon-name-part-type="species" reg="decora">decora</tp:taxon-name-part></tp:taxon-name></italic> W.Bull. <bold>A</bold> habit <bold>B</bold> detail of the leaf-sheath and the base of the blade, showing the long-setose hairs <bold>C</bold> detail of the base of the leaf blade, showing the long-setose hairs at the margin <bold>D</bold> details of a long-setose hair <bold>E</bold> main florescence composed of 4-cincinni, showing the side view of a flower and its pistil longer than the stamens <bold>F</bold> detail of the stamen <bold>G</bold> flower at anthesis <bold>H</bold> flower at post-anthesis <bold>I</bold> sepal, showing the lack of a dorsal keel <bold>J</bold> flower at post-anthesis, with capsule beginning to develop <bold>K</bold> pistil <bold>L-M</bold> seeds: <bold>L</bold> dorsal view, showing the costate testa cleft towards the embryotega; ventral view showing the hilum longer than ½ the length of the seed. Line drawing by M.A. Rezende. The entire figure has been replaced, see the Erratum note.</p></caption><graphic xmlns:xlink="http://www.w3.org/1999/xlink" xlink:href="phytokeys-104-001-g018.jpg" position="float" orientation="portrait" xlink:type="simple" id="oo_217980.jpg"/></fig><fig id="F19" position="float" orientation="portrait"><label>Figure 19.</label><caption><p>Distribution of <italic><tp:taxon-name><tp:taxon-name-part taxon-name-part-type="genus" reg="Tradescantia">Tradescantia</tp:taxon-name-part> <tp:taxon-name-part taxon-name-part-type="species" reg="decora">decora</tp:taxon-name-part></tp:taxon-name></italic> W.Bull. Yellow– Chaco and Pantanal; Olive-green– Pampa; Dark green– Atlantic Forest.</p></caption><graphic xmlns:xlink="http://www.w3.org/1999/xlink" xlink:href="phytokeys-104-001-g019.jpg" position="float" orientation="portrait" xlink:type="simple" id="oo_217956.jpg"/></fig></tp:treatment-sec><ref-list><ref id="B27"><mixed-citation xmlns:xlink="http://www.w3.org/1999/xlink" xlink:type="simple">
          <person-group><name name-style="western"><surname>Marchiori</surname><given-names>JNC</given-names></name><name name-style="western"><surname>Canto-Dorow</surname><given-names>TS</given-names></name><name name-style="western"><surname>Büneker</surname><given-names>HM</given-names></name><name name-style="western"><surname>Essi</surname><given-names>L</given-names></name><name name-style="western"><surname>Breier</surname><given-names>TB</given-names></name><name name-style="western"><surname>Pontes</surname><given-names>RC</given-names></name></person-group> (<year>2014</year>) <article-title>Campos e florestas no curso médio do Rio Toropi, Rio Grande do Sul (Brasil): Retrato de um admirável patrimônio ameaçado.</article-title> <source>Balduinia</source> <volume>45</volume>: <fpage>1</fpage>–<lpage>16</lpage>. <ext-link xlink:type="simple" ext-link-type="doi" xlink:href="10.5902/2358198014685">https://doi.org/10.5902/2358198014685</ext-link></mixed-citation></ref><ref id="B25"><mixed-citation xmlns:xlink="http://www.w3.org/1999/xlink" xlink:type="simple">
          <institution xlink:type="simple">IUCN</institution> (<year>2001</year>) The IUCN red list of threatened species, version 2010.4. IUCN Red List Unit, Cambridge. <ext-link xlink:type="simple" ext-link-type="uri" xlink:href="http://www.iucnredlist.org/">http://www.iucnredlist.org/</ext-link> [Accessed: 9.10.2017]</mixed-citation></ref><ref id="B6"><mixed-citation xmlns:xlink="http://www.w3.org/1999/xlink" xlink:type="simple">
          <person-group><name name-style="western"><surname>Bull</surname><given-names>W</given-names></name></person-group> (<year>1892</year>) <italic><tp:taxon-name><tp:taxon-name-part taxon-name-part-type="genus">Tradescantia</tp:taxon-name-part> <tp:taxon-name-part taxon-name-part-type="species">decora</tp:taxon-name-part></tp:taxon-name></italic>. A catalogue of new and beautiful plants and orchids 63: 3.</mixed-citation></ref></ref-list></tp:taxon-treatment>
