# Supplementary material for: Wandering throughout South America: Taxonomic revision of Tradescantia subg. Austrotradescantia (D.R.Hunt) M.Pell. (Commelinaceae)
Source: PhytoKeys. 2018 Jul 19;(104):1–97. doi: 10.3897/phytokeys.104.28484 (PMC6062585; doi:10.3897/phytokeys.104.28484)
Supplement: XML Treatment for Tradescantia hertweckii [file phytokeys.104.28484-treatment9.xml]

<!DOCTYPE tp:taxon-treatment
  PUBLIC "-//TaxonX//DTD Taxonomic Treatment Publishing DTD v0 20100105//EN" "tax-treatment-NSO.dtd">
<tp:taxon-treatment xmlns:tp="http://www.plazi.org/taxpub"><tp:treatment-meta><kwd-group><label>Taxon classification</label><kwd><named-content xmlns:xlink="http://www.w3.org/1999/xlink" content-type="kingdom">Plantae</named-content></kwd><kwd><named-content xmlns:xlink="http://www.w3.org/1999/xlink" content-type="order">ORDO</named-content></kwd><kwd><named-content xmlns:xlink="http://www.w3.org/1999/xlink" content-type="family">FAMILIA</named-content></kwd></kwd-group><mixed-citation publication-type="journal"><person-group><name><surname>Pellegrini</surname><given-names>Marco O.O.</given-names></name></person-group><article-title>Wandering throughout South America: Taxonomic revision of <tp:taxon-name><tp:taxon-name-part taxon-name-part-type="genus" reg="Tradescantia">Tradescantia</tp:taxon-name-part> <tp:taxon-name-part taxon-name-part-type="infraspecific-rank">subg.</tp:taxon-name-part> <tp:taxon-name-part taxon-name-part-type="subgenus" reg="Austrotradescantia">Austrotradescantia</tp:taxon-name-part></tp:taxon-name> (D.R.Hunt) M.Pell. (<tp:taxon-name><tp:taxon-name-part taxon-name-part-type="family">Commelinaceae</tp:taxon-name-part></tp:taxon-name>)</article-title><source>PhytoKeys</source><day>19</day><month>7</month><year>2018</year><volume>2018</volume><issue>104</issue><fpage>1</fpage><lpage>97</lpage><pub-id pub-id-type="doi">10.3897/phytokeys.104.28484</pub-id></mixed-citation></tp:treatment-meta><tp:nomenclature><label>8.</label><tp:taxon-name>
              <tp:taxon-name-part taxon-name-part-type="genus" reg="Tradescantia">Tradescantia</tp:taxon-name-part>
              <tp:taxon-name-part taxon-name-part-type="species" reg="hertweckii">hertweckii</tp:taxon-name-part>
              <object-id xmlns:xlink="http://www.w3.org/1999/xlink" content-type="ipni" xlink:type="simple">urn:lsid:ipni.org:names:77185916-1</object-id>
            </tp:taxon-name><tp:taxon-authority>M.Pell.</tp:taxon-authority><tp:taxon-status xmlns:xlink="http://www.w3.org/1999/xlink" xlink:type="simple">sp. nov.</tp:taxon-status><xref ref-type="fig" rid="F22">Figs 22</xref><xref ref-type="fig" rid="F23">, 23</xref><!--PageBreak--></tp:nomenclature><tp:treatment-sec sec-type="diagnosis" id="SECID0E64AK"><title>Diagnosis.</title><p>Similar to <italic><tp:taxon-name><tp:taxon-name-part taxon-name-part-type="genus" reg="Tradescantia">T.</tp:taxon-name-part> <tp:taxon-name-part taxon-name-part-type="species" reg="fluminensis">fluminensis</tp:taxon-name-part></tp:taxon-name></italic> due to its indefinite base, stems prostrate with ascending apex, involute ptyxis, leaf-blades with conspicuous secondary veins, saccate cincinni bracts, ovoid floral buds, keeled sepals, pistil the same length as the stamens and seeds with costate testa. It can be differentiated by its sessile leaves, blades hispid, margins ciliate, but setose at base, sepals setose along the keel, petals flat and hilum longer than ½ the length of the seed.</p></tp:treatment-sec><tp:treatment-sec sec-type="material" id="SECID0EQ5AK"><title>Type.</title><p>BRAZIL. Rio de Janeiro: Paraty, estrada para o Pico do Coriscão, próximo a um rio, 222 m.s.m., <named-content xmlns:xlink="http://www.w3.org/1999/xlink" content-type="dwc:verbatimCoordinates" xlink:type="simple"><named-content content-type="geo-json" specific-use="{&#34;type&#34;:&#34;Point&#34;,&#34;coordinates&#34;:[-44.802222,-23.260833]}" id="NCID0E62AK" xlink:type="simple">23°14'99"S, 44°47'68"W</named-content></named-content>, fl., fr., 18 Dec 2007, M.G. Bovini et al. 2694 (holotype: RB barcode RB00537845!; isotypes to be distributed to: R!, SPF!, US!).</p></tp:treatment-sec><tp:treatment-sec sec-type="description" id="SECID0EV5AK"><title>Description.</title><p>
              <italic>Herbs</italic> ca. 30–60 cm tall, with an indefinite base, terrestrial. <italic>Stems</italic> prostrate with ascending apex, delicate to slightly succulent, branched to densely branched; internodes 1.8–4.5 cm long at base, distally shorter, medium to dark green, glabrous, with a leaf-opposed dense longitudinal line of short, uniseriate, brown to light brown hairs. <italic>Leaves</italic> distichously-alternate, sessile; ptyxis involute; sheaths 4.1–7.6 mm long, medium green, glabrous, with a dense setose line of uniseriate hairs opposed to the blade, margin densely setose, hairs light to medium brown; blades 6.4–13.6 × 1.9–3.8 cm, lanceolate to elliptic to linear oblong, flat, membranous, adaxially sparsely hispid to hispid, abaxially hispid, adaxially dark to medium green, abaxially light to medium green, turning olive-green or medium brown when dry, base rounded to cordate, margins green, ciliate, setose at base, flat, apex acuminate; midvein conspicuous, adaxially impressed, secondary veins conspicuous, adaxially impressed, abaxially inconspicuous, becoming more evident on both sides when dry. <italic>Synflorescences</italic> terminal or axillar in the distal portion of the stems, composed of a solitary main florescence, 1 per leaf axis. <italic>Inflorescences (main florescences)</italic> consisting of a pedunculate double-cincinni fused back to back; peduncles 1.9–3.8 cm long, medium to dark green, glabrous, with a dense longitudinal line of short, uniseriate, light to medium brown hairs; cincinni bracts 3.8–7.7 × 1–2.6 cm, unequal to strongly unequal to each other, lanceolate to ovate, leaf-like, adaxially sparsely hispid to hispid, abaxially hispid, adaxially dark to medium green, abaxially light to medium green, base cordate to obtuse, saccate, margin ciliate, setose at base, flat, apex acuminate; double-cincinni 6–12-flowered. <italic>Flowers</italic> 1.2–1.5 cm diam., pedicels 0.5–1.3 cm long, medium to dark green, distally sparsely glandular-pubescent, hairs hyaline; floral buds ovoid; sepals 4.6–6.5 × 3–4.8 mm, dorsally keeled, medium green, setose along the keel, hairs hyaline; petals 5.9–7.5 × 3–4.3 mm, flat, white; filaments 4.9–5.8 mm long, anthers 0.4–0.6 × 0.6–0.9 mm; ovary 1.3–1.7 × 1.1–1.3 cm, style 4–5.1 mm long; pistil the same length as the stamens. <italic>Capsules</italic> 4.2–5 × 3.4–4.3 cm. <italic>Seeds</italic> 1.5–1.8 × 1.2–1.4 mm, testa light to medium grey, not cleft towards the embryotega, costate; hilum longer than ½ the length of the seed.</p></tp:treatment-sec><tp:treatment-sec sec-type="distribution" id="SECID0ET6AK"><title>Distribution and habitat.</title><p>
              <italic><tp:taxon-name><tp:taxon-name-part taxon-name-part-type="genus" reg="Tradescantia">Tradescantia</tp:taxon-name-part> <tp:taxon-name-part taxon-name-part-type="species" reg="hertweckii">hertweckii</tp:taxon-name-part></tp:taxon-name></italic> is endemic to Brazil, more precisely to the state of Rio de Janeiro, municipality of Paraty; in the Atlantic Forest domains (Fig. <xref ref-type="fig" rid="F23">23</xref>). It can be found growing as a terrestrial, understorey in shaded and moist forests, near river margins.</p></tp:treatment-sec><tp:treatment-sec sec-type="phenology" id="SECID0EIABK"><title>Phenology.</title><p>It was found in bloom and fruit in December, during the rainy season.</p></tp:treatment-sec><tp:treatment-sec sec-type="etymology" id="SECID0ENABK"><title>Etymology.</title><p>This species is named after Dr. Kate Hertweck, dear colleague and specialist in subtribe <tp:taxon-name><tp:taxon-name-part taxon-name-part-type="subtribe">Tradescantiinae</tp:taxon-name-part></tp:taxon-name>, in appreciation for her contributions to the systematics and evolution of Monocots and <tp:taxon-name><tp:taxon-name-part taxon-name-part-type="family">Commelinaceae</tp:taxon-name-part></tp:taxon-name>, especially regarding the evolution of <italic><tp:taxon-name><tp:taxon-name-part taxon-name-part-type="genus" reg="Tradescantia">Tradescantia</tp:taxon-name-part></tp:taxon-name></italic>.</p></tp:treatment-sec><tp:treatment-sec sec-type="conservation status" id="SECID0EEBBK"><title>Conservation status.</title><p>
              <italic><tp:taxon-name><tp:taxon-name-part taxon-name-part-type="genus" reg="Tradescantia">Tradescantia</tp:taxon-name-part> <tp:taxon-name-part taxon-name-part-type="species" reg="hertweckii">hertweckii</tp:taxon-name-part></tp:taxon-name></italic> is known solely from the type collection and, following the IUCN recommendations (<xref ref-type="bibr" rid="B25">IUCN 2001</xref>), it should be considered Data Deficient (DD), until further collections and information becomes available.</p></tp:treatment-sec><tp:treatment-sec sec-type="comments" id="SECID0EZBBK"><title>Comments.</title><p>
              <italic><tp:taxon-name><tp:taxon-name-part taxon-name-part-type="genus" reg="Tradescantia">Tradescantia</tp:taxon-name-part> <tp:taxon-name-part taxon-name-part-type="species" reg="hertweckii">hertweckii</tp:taxon-name-part></tp:taxon-name></italic> was considered by me a doubtful specimen related to <italic><tp:taxon-name><tp:taxon-name-part taxon-name-part-type="genus" reg="Tradescantia">T.</tp:taxon-name-part> <tp:taxon-name-part taxon-name-part-type="species" reg="fluminensis">fluminensis</tp:taxon-name-part></tp:taxon-name></italic> and, for this reason, not included in my Master thesis in the initial account for <tp:taxon-name><tp:taxon-name-part taxon-name-part-type="genus" reg="Tradescantia">T.</tp:taxon-name-part> <tp:taxon-name-part taxon-name-part-type="infraspecific-rank">subg.</tp:taxon-name-part> <tp:taxon-name-part taxon-name-part-type="subgenus" reg="Austrotradescantia">Austrotradescantia</tp:taxon-name-part></tp:taxon-name> (at the time <tp:taxon-name><tp:taxon-name-part taxon-name-part-type="genus" reg="Tradescantia">T.</tp:taxon-name-part> <tp:taxon-name-part taxon-name-part-type="infraspecific-rank">sect.</tp:taxon-name-part> <tp:taxon-name-part taxon-name-part-type="section" reg="Austrotradescantia">Austrotradescantia</tp:taxon-name-part></tp:taxon-name>; <xref ref-type="bibr" rid="B35">Pellegrini 2015</xref>). It was thought by me to putatively represent a natural hybrid between <italic><tp:taxon-name><tp:taxon-name-part taxon-name-part-type="genus" reg="Tradescantia">T.</tp:taxon-name-part> <tp:taxon-name-part taxon-name-part-type="species" reg="fluminensis">fluminensis</tp:taxon-name-part></tp:taxon-name></italic> and <italic><tp:taxon-name><tp:taxon-name-part taxon-name-part-type="genus" reg="Tradescantia">T.</tp:taxon-name-part> <tp:taxon-name-part taxon-name-part-type="species" reg="umbraculifera">umbraculifera</tp:taxon-name-part></tp:taxon-name></italic>, but it differed greatly from the other putative hybrids. Added to that, the inflorescence morphology of <italic><tp:taxon-name><tp:taxon-name-part taxon-name-part-type="genus" reg="Tradescantia">T.</tp:taxon-name-part> <tp:taxon-name-part taxon-name-part-type="species" reg="hertweckii">hertweckii</tp:taxon-name-part></tp:taxon-name></italic> is very similar to the one of <italic><tp:taxon-name><tp:taxon-name-part taxon-name-part-type="genus" reg="Tradescantia">T.</tp:taxon-name-part> <tp:taxon-name-part taxon-name-part-type="species" reg="fluminensis">fluminensis</tp:taxon-name-part></tp:taxon-name></italic> and does not show the very peculiar inflorescence of <italic><tp:taxon-name><tp:taxon-name-part taxon-name-part-type="genus" reg="Tradescantia">T.</tp:taxon-name-part> <tp:taxon-name-part taxon-name-part-type="species" reg="umbraculifera">umbraculifera</tp:taxon-name-part></tp:taxon-name></italic> (Fig. <xref ref-type="fig" rid="F5">5I</xref>). Finally, <italic><tp:taxon-name><tp:taxon-name-part taxon-name-part-type="genus" reg="Tradescantia">T.</tp:taxon-name-part> <tp:taxon-name-part taxon-name-part-type="species" reg="umbraculifera">umbraculifera</tp:taxon-name-part></tp:taxon-name></italic> is not known to occur in the same locality as <italic><tp:taxon-name><tp:taxon-name-part taxon-name-part-type="genus" reg="Tradescantia">T.</tp:taxon-name-part> <tp:taxon-name-part taxon-name-part-type="species" reg="hertweckii">hertweckii</tp:taxon-name-part></tp:taxon-name></italic>, with the only other species in the subgenus known to occur in Paraty being <italic><tp:taxon-name><tp:taxon-name-part taxon-name-part-type="genus" reg="Tradescantia">T.</tp:taxon-name-part> <tp:taxon-name-part taxon-name-part-type="species" reg="fluminensis">fluminensis</tp:taxon-name-part></tp:taxon-name></italic>. For these reasons, I have decided to recognise <italic><tp:taxon-name><tp:taxon-name-part taxon-name-part-type="genus" reg="Tradescantia">T.</tp:taxon-name-part> <tp:taxon-name-part taxon-name-part-type="species" reg="hertweckii">hertweckii</tp:taxon-name-part></tp:taxon-name></italic> as a new species, instead of a natural hybrid.</p><p>
              <italic><tp:taxon-name><tp:taxon-name-part taxon-name-part-type="genus" reg="Tradescantia">Tradescantia</tp:taxon-name-part> <tp:taxon-name-part taxon-name-part-type="species" reg="hertweckii">hertweckii</tp:taxon-name-part></tp:taxon-name></italic> is the only species from <tp:taxon-name><tp:taxon-name-part taxon-name-part-type="genus" reg="Tradescantia">T.</tp:taxon-name-part> <tp:taxon-name-part taxon-name-part-type="infraspecific-rank">subg.</tp:taxon-name-part> <tp:taxon-name-part taxon-name-part-type="subgenus" reg="Austrotradescantia">Austrotradescantia</tp:taxon-name-part></tp:taxon-name> not included by <xref ref-type="bibr" rid="B37">Pellegrini (2017)</xref> in his morphological phylogeny for the genus. However, it is a member of the <italic><tp:taxon-name><tp:taxon-name-part taxon-name-part-type="genus" reg="Tradescantia">T.</tp:taxon-name-part> <tp:taxon-name-part taxon-name-part-type="species" reg="fluminensis">fluminensis</tp:taxon-name-part></tp:taxon-name></italic> group, due to its indefinite base, stems prostrate with ascending apex, involute ptyxis, leaf-blades with conspicuous secondary veins (Fig. <xref ref-type="fig" rid="F22">22A</xref>), saccate cincinni bracts (Fig. <xref ref-type="fig" rid="F22">22A</xref>), pistil the same length as the stamens Fig. <xref ref-type="fig" rid="F22">22G</xref>) and seeds with costate testa not cleft towards the embryotega (Figs <xref ref-type="fig" rid="F7">7C</xref>, <xref ref-type="fig" rid="F22">22O</xref>). It is morphologically similar to <italic><tp:taxon-name><tp:taxon-name-part taxon-name-part-type="genus" reg="Tradescantia">T.</tp:taxon-name-part> <tp:taxon-name-part taxon-name-part-type="species" reg="fluminensis">fluminensis</tp:taxon-name-part></tp:taxon-name></italic> and <italic><tp:taxon-name><tp:taxon-name-part taxon-name-part-type="genus" reg="Tradescantia">T.</tp:taxon-name-part> <tp:taxon-name-part taxon-name-part-type="species" reg="umbraculifera">umbraculifera</tp:taxon-name-part></tp:taxon-name></italic>. <italic><tp:taxon-name><tp:taxon-name-part taxon-name-part-type="genus" reg="Tradescantia">Tradescantia</tp:taxon-name-part> <tp:taxon-name-part taxon-name-part-type="species" reg="hertweckii">hertweckii</tp:taxon-name-part></tp:taxon-name></italic> <!--PageBreak-->is morphologically similar to <italic><tp:taxon-name><tp:taxon-name-part taxon-name-part-type="genus" reg="Tradescantia">T.</tp:taxon-name-part> <tp:taxon-name-part taxon-name-part-type="species" reg="umbraculifera">umbraculifera</tp:taxon-name-part></tp:taxon-name></italic> due to its robust habit, sessile leaves, acuminate to caudate leaf-blades (Fig. <xref ref-type="fig" rid="F22">22A</xref>) and hilum longer than ½ the length of the seed (Figs <xref ref-type="fig" rid="F7">7C</xref>, <xref ref-type="fig" rid="F22">22O</xref>). Nonetheless, it can be easily differentiated from <italic><tp:taxon-name><tp:taxon-name-part taxon-name-part-type="genus" reg="Tradescantia">T.</tp:taxon-name-part> <tp:taxon-name-part taxon-name-part-type="species" reg="umbraculifera">umbraculifera</tp:taxon-name-part></tp:taxon-name></italic> by its membranous to slightly fleshy leaf-blades covered by hispid indumentum (<italic>vs.</italic> chartaceous and glabrous or pilose in <italic><tp:taxon-name><tp:taxon-name-part taxon-name-part-type="genus" reg="Tradescantia">T.</tp:taxon-name-part> <tp:taxon-name-part taxon-name-part-type="species" reg="umbraculifera">umbraculifera</tp:taxon-name-part></tp:taxon-name></italic>), 1 inflorescence per leaf axil (<italic>vs.</italic> 1–4), cincinni bracts leaf-like and unequal to strongly unequal (<italic>vs.</italic> spathaceous and equal), pedicels green at pre-anthesis and anthesis (<italic>vs.</italic> white) and pistil as long as the stamens (<italic>vs.</italic> longer than the stamens). On the other hand, <italic><tp:taxon-name><tp:taxon-name-part taxon-name-part-type="genus" reg="Tradescantia">T.</tp:taxon-name-part> <tp:taxon-name-part taxon-name-part-type="species" reg="hertweckii">hertweckii</tp:taxon-name-part></tp:taxon-name></italic> might be more easily confused with <italic><tp:taxon-name><tp:taxon-name-part taxon-name-part-type="genus" reg="Tradescantia">T.</tp:taxon-name-part> <tp:taxon-name-part taxon-name-part-type="species" reg="fluminensis">fluminensis</tp:taxon-name-part></tp:taxon-name></italic> <italic>s.s.</italic>, due to its glabrous stems (Fig. <xref ref-type="fig" rid="F22">22A</xref>), membranous to slightly fleshy leaf-blades, 1 inflorescence per leaf axil, leaf-like cincinni <!--PageBreak-->bracts (Fig. <xref ref-type="fig" rid="F22">22A</xref>), sepals with eglandular hairs restricted to the keels (Fig. <xref ref-type="fig" rid="F22">22H, N</xref>) and pistil as long as the stamens (Fig. <xref ref-type="fig" rid="F22">22 G</xref>). However, both species can be differentiated based on leaf morphology (leaves sessile, blades hispid, margins ciliate with densely setose base in <italic><tp:taxon-name><tp:taxon-name-part taxon-name-part-type="genus" reg="Tradescantia">T.</tp:taxon-name-part> <tp:taxon-name-part taxon-name-part-type="species" reg="hertweckii">hertweckii</tp:taxon-name-part></tp:taxon-name> vs.</italic> subpetiolate, glabrous, evenly ciliolate in <italic><tp:taxon-name><tp:taxon-name-part taxon-name-part-type="genus" reg="Tradescantia">T.</tp:taxon-name-part> <tp:taxon-name-part taxon-name-part-type="species" reg="fluminensis">fluminensis</tp:taxon-name-part></tp:taxon-name></italic>), inflorescence morphology (cincinni bracts unequal to strongly unequal <italic>vs.</italic> equal), sepal pubescence (setose <italic>vs.</italic> pilose), petal posture (flat <italic>vs.</italic> plicate) and hilum relative length (longer than ½ the length of the seed <italic>vs.</italic> equal).</p><fig id="F22" position="float" orientation="portrait"><label>Figure 22.</label><caption><p>
                  <italic><tp:taxon-name><tp:taxon-name-part taxon-name-part-type="genus" reg="Tradescantia">Tradescantia</tp:taxon-name-part> <tp:taxon-name-part taxon-name-part-type="species" reg="hertweckii">hertweckii</tp:taxon-name-part></tp:taxon-name></italic> M.Pell. <bold>A</bold> habit <bold>B</bold> detail of the leaf-sheaths, showing the setose margins <bold>C</bold> hair from the margin of the leaf-sheath <bold>D–E</bold> leaves <bold>D</bold> detail of the abaxial side of the apex of the blade, showing the hispid indumentum <bold>E</bold> detail of the adaxial side of the apex of the blade, showing the hispid indumentum <bold>F–G</bold> flowers <bold>F</bold> front view of a flower <bold>G</bold> oblique view of a flower <bold>H</bold> sepals, showing the setose indumentum restricted to the dorsal keels <bold>I</bold> petal <bold>J–K</bold> androecium <bold>J</bold> stamen <bold>K</bold> detail of the anther <bold>L–M</bold> gynoecium <bold>L</bold> pistil <bold>M</bold> detail of the stigma <bold>N</bold> open mature capsule <bold>O</bold> seeds, showing the costate testa not cleft towards the embryotega and the hilum longer than ½ the length of the seed. Line drawings by M.A. Rezende.</p></caption><graphic xmlns:xlink="http://www.w3.org/1999/xlink" xlink:href="phytokeys-104-001-g022.jpg" position="float" orientation="portrait" xlink:type="simple" id="oo_217959.jpg"/></fig><fig id="F23" position="float" orientation="portrait"><label>Figure 23.</label><caption><p>Distribution of <italic><tp:taxon-name><tp:taxon-name-part taxon-name-part-type="genus" reg="Tradescantia">Tradescantia</tp:taxon-name-part> <tp:taxon-name-part taxon-name-part-type="species" reg="hertweckii">hertweckii</tp:taxon-name-part></tp:taxon-name></italic> M.Pell. Orange– Cerrado; Olive-green– Pampa; Dark green– Atlantic Forest.</p></caption><graphic xmlns:xlink="http://www.w3.org/1999/xlink" xlink:href="phytokeys-104-001-g023.jpg" position="float" orientation="portrait" xlink:type="simple" id="oo_217960.jpg"/></fig></tp:treatment-sec><tp:treatment-sec><!--Section generated to contain objects referenced in tp:taxon-treatment.--><fig id="F5" position="float" orientation="portrait"><label>Figure 5.</label><caption><p>Inflorescence architecture in <tp:taxon-name><tp:taxon-name-part taxon-name-part-type="genus" reg="Tradescantia">Tradescantia</tp:taxon-name-part> <tp:taxon-name-part taxon-name-part-type="infraspecific-rank">subg.</tp:taxon-name-part> <tp:taxon-name-part taxon-name-part-type="subgenus" reg="Austrotradescantia">Austrotradescantia</tp:taxon-name-part></tp:taxon-name> <bold>A</bold> malformed main florescence of <italic><tp:taxon-name><tp:taxon-name-part taxon-name-part-type="genus" reg="Tradescantia">T.</tp:taxon-name-part> <tp:taxon-name-part taxon-name-part-type="species" reg="cymbispatha">cymbispatha</tp:taxon-name-part></tp:taxon-name></italic>, showing the subopposite cincinni <bold>B</bold> detail of the synflorescence of <italic><tp:taxon-name><tp:taxon-name-part taxon-name-part-type="genus" reg="Tradescantia">T.</tp:taxon-name-part> <tp:taxon-name-part taxon-name-part-type="species" reg="crassula">crassula</tp:taxon-name-part></tp:taxon-name></italic>, showing an axillary inflorescence composed of solitary cincinnus and a terminal with the typical double-cincinni with non-saccate cincinni bracts <bold>C–D</bold> inflorescence in <italic><tp:taxon-name><tp:taxon-name-part taxon-name-part-type="genus" reg="Tradescantia">T.</tp:taxon-name-part> <tp:taxon-name-part taxon-name-part-type="species" reg="decora">decora</tp:taxon-name-part></tp:taxon-name></italic> (removed) <bold>C</bold> inflorescence composed of 4-cincinni, showing the spathaceous and supernumerary bracts (removed) <bold>D</bold> synflorescence, showing main florescences and coflorescences ranging from regular double-cincinni to 3–5-cincinni (removed) <bold>E</bold> front view of the main florescence of <italic><tp:taxon-name><tp:taxon-name-part taxon-name-part-type="genus" reg="Tradescantia">T.</tp:taxon-name-part> <tp:taxon-name-part taxon-name-part-type="species" reg="fluminensis">fluminensis</tp:taxon-name-part></tp:taxon-name></italic>, showing the saccate cincinni bracts <bold>F</bold> dorsal view of the main florescence of <italic><tp:taxon-name><tp:taxon-name-part taxon-name-part-type="genus" reg="Tradescantia">T.</tp:taxon-name-part> <tp:taxon-name-part taxon-name-part-type="species" reg="mundula">mundula</tp:taxon-name-part></tp:taxon-name></italic>, showing the saccate cincinni bracts <bold>G</bold> main florescence of <italic><tp:taxon-name><tp:taxon-name-part taxon-name-part-type="genus" reg="Tradescantia">T.</tp:taxon-name-part> <tp:taxon-name-part taxon-name-part-type="species" reg="seubertiana">seubertiana</tp:taxon-name-part></tp:taxon-name></italic>, showing the unequal and non-saccate cincinni bracts <bold>H</bold> main florescence of <italic><tp:taxon-name><tp:taxon-name-part taxon-name-part-type="genus" reg="Tradescantia">T.</tp:taxon-name-part> <tp:taxon-name-part taxon-name-part-type="species" reg="tenella">tenella</tp:taxon-name-part></tp:taxon-name></italic>, showing the strongly unequal cincinni bracts <bold>I</bold> inflorescence of <italic><tp:taxon-name><tp:taxon-name-part taxon-name-part-type="genus" reg="Tradescantia">T.</tp:taxon-name-part> <tp:taxon-name-part taxon-name-part-type="species" reg="umbraculifera">umbraculifera</tp:taxon-name-part></tp:taxon-name></italic>, showing the main florescence and a coflorescence emerging from the same leaf axil. Photos by M.O.O. Pellegrini. See the Erratum note.</p></caption><graphic xmlns:xlink="http://www.w3.org/1999/xlink" xlink:href="phytokeys-104-001-g005.jpg" position="float" orientation="portrait" xlink:type="simple" id="oo_217942.jpg"/></fig><fig id="F7" position="float" orientation="portrait"><label>Figure 7.</label><caption><p>Fruit and seed morphology in <tp:taxon-name><tp:taxon-name-part taxon-name-part-type="genus" reg="Tradescantia">Tradescantia</tp:taxon-name-part> <tp:taxon-name-part taxon-name-part-type="infraspecific-rank">subg.</tp:taxon-name-part> <tp:taxon-name-part taxon-name-part-type="subgenus" reg="Austrotradescantia">Austrotradescantia</tp:taxon-name-part></tp:taxon-name>. <bold>A</bold> mature and dehisced capsule of <italic><tp:taxon-name><tp:taxon-name-part taxon-name-part-type="genus" reg="Tradescantia">T.</tp:taxon-name-part> <tp:taxon-name-part taxon-name-part-type="species" reg="cerinthoides">cerinthoides</tp:taxon-name-part></tp:taxon-name></italic> <bold>B</bold> dorsal and ventral views of the seed of <italic><tp:taxon-name><tp:taxon-name-part taxon-name-part-type="genus" reg="Tradescantia">T.</tp:taxon-name-part> <tp:taxon-name-part taxon-name-part-type="species" reg="crassula">crassula</tp:taxon-name-part></tp:taxon-name></italic>, showing the costate testa cleft towards the embryotega and the hilum longer than ½ the length of the seed <bold>C</bold> dorsal and ventral views of the seed of <italic><tp:taxon-name><tp:taxon-name-part taxon-name-part-type="genus" reg="Tradescantia">T.</tp:taxon-name-part> <tp:taxon-name-part taxon-name-part-type="species" reg="hertweckii">hertweckii</tp:taxon-name-part></tp:taxon-name></italic>, showing the costate testa not cleft towards the embryotega and the hilum equal to ½ the length of the seed <bold>D</bold> dorsal and ventral views of the seed of <italic><tp:taxon-name><tp:taxon-name-part taxon-name-part-type="genus" reg="Tradescantia">T.</tp:taxon-name-part> <tp:taxon-name-part taxon-name-part-type="species" reg="atlantica">atlantica</tp:taxon-name-part></tp:taxon-name></italic>, showing the rugose testa not cleft towards the embryotega and hilum shorter than ½ the length of the seed. Photos by M.O.O. Pellegrini.</p></caption><graphic xmlns:xlink="http://www.w3.org/1999/xlink" xlink:href="phytokeys-104-001-g007.jpg" position="float" orientation="portrait" xlink:type="simple" id="oo_217944.jpg"/></fig></tp:treatment-sec><ref-list><ref id="B25"><mixed-citation xmlns:xlink="http://www.w3.org/1999/xlink" xlink:type="simple">
          <institution xlink:type="simple">IUCN</institution> (<year>2001</year>) The IUCN red list of threatened species, version 2010.4. IUCN Red List Unit, Cambridge. <ext-link xlink:type="simple" ext-link-type="uri" xlink:href="http://www.iucnredlist.org/">http://www.iucnredlist.org/</ext-link> [Accessed: 9.10.2017]</mixed-citation></ref><ref id="B35"><mixed-citation xmlns:xlink="http://www.w3.org/1999/xlink" xlink:type="simple">
          <person-group><name name-style="western"><surname>Pellegrini</surname><given-names>MOO</given-names></name></person-group> (<year>2015</year>) Filogenia e revisão taxonômica de <tp:taxon-name><tp:taxon-name-part taxon-name-part-type="genus">Tradescantia</tp:taxon-name-part> <tp:taxon-name-part taxon-name-part-type="authority">L.</tp:taxon-name-part> <tp:taxon-name-part taxon-name-part-type="infraspecific-rank">sect.</tp:taxon-name-part> <tp:taxon-name-part taxon-name-part-type="section">Austrotradescantia</tp:taxon-name-part></tp:taxon-name> D.R.Hunt (<tp:taxon-name><tp:taxon-name-part taxon-name-part-type="family">Commelinaceae</tp:taxon-name-part></tp:taxon-name>). MSc thesis, Instituto de Biologia, Universidade Federal do Rio de Janeiro, Rio de Janeiro, Brazil.</mixed-citation></ref><ref id="B37"><mixed-citation xmlns:xlink="http://www.w3.org/1999/xlink" xlink:type="simple">
          <person-group><name name-style="western"><surname>Pellegrini</surname><given-names>MOO</given-names></name></person-group> (<year>2017</year>) <article-title>Morphological phylogeny of <italic><tp:taxon-name><tp:taxon-name-part taxon-name-part-type="genus">Tradescantia</tp:taxon-name-part></tp:taxon-name></italic> L. (<tp:taxon-name><tp:taxon-name-part taxon-name-part-type="family">Commelinaceae</tp:taxon-name-part></tp:taxon-name>) sheds light on a new infrageneric classification for the genus and novelties on the systematics of subtribe <tp:taxon-name><tp:taxon-name-part taxon-name-part-type="subtribe">Tradescantiinae</tp:taxon-name-part></tp:taxon-name>.</article-title> <source>PhytoKeys</source> <volume>89</volume>: <fpage>11</fpage>–<lpage>72</lpage>. <ext-link xlink:type="simple" ext-link-type="doi" xlink:href="10.3897/phytokeys.89.20388">https://doi.org/10.3897/phytokeys.89.20388</ext-link></mixed-citation></ref></ref-list></tp:taxon-treatment>
