# Supplementary material for: Wandering throughout South America: Taxonomic revision of Tradescantia subg. Austrotradescantia (D.R.Hunt) M.Pell. (Commelinaceae)
Source: PhytoKeys. 2018 Jul 19;(104):1–97. doi: 10.3897/phytokeys.104.28484 (PMC6062585; doi:10.3897/phytokeys.104.28484)
Supplement: XML Treatment for Tradescantia tenella [file phytokeys.104.28484-treatment12.xml]

<!DOCTYPE tp:taxon-treatment
  PUBLIC "-//TaxonX//DTD Taxonomic Treatment Publishing DTD v0 20100105//EN" "tax-treatment-NSO.dtd">
<tp:taxon-treatment xmlns:tp="http://www.plazi.org/taxpub"><tp:treatment-meta><kwd-group><label>Taxon classification</label><kwd><named-content xmlns:xlink="http://www.w3.org/1999/xlink" content-type="kingdom">Plantae</named-content></kwd><kwd><named-content xmlns:xlink="http://www.w3.org/1999/xlink" content-type="order">ORDO</named-content></kwd><kwd><named-content xmlns:xlink="http://www.w3.org/1999/xlink" content-type="family">FAMILIA</named-content></kwd></kwd-group><mixed-citation publication-type="journal"><person-group><name><surname>Pellegrini</surname><given-names>Marco O.O.</given-names></name></person-group><article-title>Wandering throughout South America: Taxonomic revision of <tp:taxon-name><tp:taxon-name-part taxon-name-part-type="genus" reg="Tradescantia">Tradescantia</tp:taxon-name-part> <tp:taxon-name-part taxon-name-part-type="infraspecific-rank">subg.</tp:taxon-name-part> <tp:taxon-name-part taxon-name-part-type="subgenus" reg="Austrotradescantia">Austrotradescantia</tp:taxon-name-part></tp:taxon-name> (D.R.Hunt) M.Pell. (<tp:taxon-name><tp:taxon-name-part taxon-name-part-type="family">Commelinaceae</tp:taxon-name-part></tp:taxon-name>)</article-title><source>PhytoKeys</source><day>19</day><month>7</month><year>2018</year><volume>2018</volume><issue>104</issue><fpage>1</fpage><lpage>97</lpage><pub-id pub-id-type="doi">10.3897/phytokeys.104.28484</pub-id></mixed-citation></tp:treatment-meta><tp:nomenclature><label>11.</label><tp:taxon-name>
              <tp:taxon-name-part taxon-name-part-type="genus" reg="Tradescantia">Tradescantia</tp:taxon-name-part>
              <tp:taxon-name-part taxon-name-part-type="species" reg="tenella">tenella</tp:taxon-name-part>
            </tp:taxon-name><tp:taxon-authority>Kunth, Enum. Pl. 4: 83. 1843.</tp:taxon-authority><xref ref-type="fig" rid="F28">Figs 28</xref><xref ref-type="fig" rid="F29">, 29</xref><tp:nomenclature-citation-list><tp:nomenclature-citation><tp:taxon-name>
                  <tp:taxon-name-part taxon-name-part-type="genus" reg="Tradescantia">Tradescantia</tp:taxon-name-part> <tp:taxon-name-part taxon-name-part-type="species" reg="fluminensis">fluminensis</tp:taxon-name-part> <tp:taxon-name-part taxon-name-part-type="infraspecific-rank">f.</tp:taxon-name-part> <tp:taxon-name-part taxon-name-part-type="form" reg="tenella">tenella</tp:taxon-name-part></tp:taxon-name><comment>(Kunth) Voss in Siebert and Voss, Vilm. Blumengärtn. ed. 3 1: 1143. 1895.</comment></tp:nomenclature-citation><tp:nomenclature-citation><tp:taxon-name>
                  <tp:taxon-name-part taxon-name-part-type="genus" reg="Tradescantia">Tradescantia</tp:taxon-name-part> <tp:taxon-name-part taxon-name-part-type="species" reg="fluminensis">fluminensis</tp:taxon-name-part> <tp:taxon-name-part taxon-name-part-type="infraspecific-rank">var.</tp:taxon-name-part> <tp:taxon-name-part taxon-name-part-type="variety" reg="tenella">tenella</tp:taxon-name-part></tp:taxon-name><comment>(Kunth) C.B.Clarke in De Candolle &amp; De Candolle, Monogr. Phan. 3: 295. 1881. Holotype. URUGUAY. Montevideo, fl., fr., Dec 1836, F. Sellow d2290 (B barcode B100247280!).</comment></tp:nomenclature-citation><tp:nomenclature-citation><tp:taxon-name>
                  <tp:taxon-name-part taxon-name-part-type="genus" reg="Tradescantia">Tradescantia</tp:taxon-name-part> <tp:taxon-name-part taxon-name-part-type="species" reg="anagallidea">anagallidea</tp:taxon-name-part></tp:taxon-name><comment>Seub. in Martius, Fl. bras. 3(1): 249. 1871. Lectotype (designated here). BRAZIL. s.loc., fl., fr., s.dat., F. Sellow 2801-67 (B barcode B100247281!; isolectotypes: IPA no. 54001!, MO barcode MO3020446!). <bold>Syn. nov.</bold></comment></tp:nomenclature-citation></tp:nomenclature-citation-list></tp:nomenclature><tp:treatment-sec sec-type="description" id="SECID0EQUCK"><title>Description.</title><p>
              <italic>Herbs</italic> ca. 5–50 cm tall, with a definite base, terrestrial, rupicolous or epiphytes. <italic>Stems</italic> erect, succulent, densely branched to fruticose; internodes 1.5–9.2 cm long at base, distally shorter, light to medium green to vinaceous, glabrous, sometimes glandular-pubescent or sparsely hirsute or a mixture of glandular and eglandular hairs, with a leaf-opposed longitudinal line of short, uniseriate, hyaline hairs in the terminal portion of the stems. <italic>Leaves</italic> distichously-alternate, sessile to subpetiolate; ptyxis involute; sheaths 0.3–1.3 cm long, light to medium green, glabrous to hirsute, margin densely setose, hairs hyaline to light brown; petiole 0.2–2.4 cm long to indistinct; blades (0.5–0.9–)1.2–14.8 × 0.5–3.6 cm, ovate to broadly ovate, rarely elliptic to lanceolate, flat, membranous to chartaceous, glabrous to sparsely hirsute on both sides, adaxially light to medium to dark green, sometimes with a vinaceous stripe along the midvein, abaxially light to medium green or vinaceous, turning olive-green to greyish-green when dry, base cordate to obtuse, rarely cuneate, margins green, ciliolate, slightly revolute, apex acute to acuminate; midvein conspicuous, adaxially impressed, secondary veins conspicuous, adaxially impressed, abaxially conspicuous, becoming more evident on both sides when dry. <italic>Synflorescences</italic> terminal or axillar in the distal portion of the stems, composed of a solitary main florescence, 1 per leaf axis. <italic>Inflorescences (main florescences)</italic> consisting of a pedunculate double-cincinni fused back to back; peduncles 1.9–5.3(–9.3) cm long, light to medium to dark green or vinaceous, glabrous, sometimes glandular-pubescent or sparsely hirsute, with a dense longitudinal line of short, uniseriate, hyaline to light brown hairs; cincinni bracts 0.4–8.1 × 0.2–3.1 cm, unequal to strongly unequal to each other, elliptic to ovate to broadly ovate, leaf-like, glabrous to sparsely hirsute, light to medium to dark green, sometimes with a vinaceous stripe along the midvein, abaxially light to medium green or vinaceous, base cordate to obtuse, saccate, margin ciliolate, slightly revolute, apex acute; double cincinni (4–)8–14-flowered. <italic>Flowers</italic> 0.4–1.0 cm diam., pedicels 0.4–1.7 cm long, green to vinaceous, sparsely glandular-pubescent to glandular-pubescent; floral buds ovoid; sepals 3–6.6 × 1.8–2.5 mm, dorsally keeled, green, sparsely glandular-pubescent to glandular-pubescent, rarely glabrous, hairs hyaline; petals 3.5–6.8 × 4–5.1 mm, white to white with pink apex to light pink to pink; filaments 3.8–4.1 mm long, anthers 0.9–1.1 × 1.2–1.8 mm; ovary 1.6–1.8 × 1.1–1.4 cm, style 3.5–3.8 mm long; pistil the same length as the stamens. <italic>Capsules</italic> 2.6–4.5 × 2.2–2.5 cm. <italic>Seeds</italic> 0.9–1.7 × 0.9–1.5 mm, testa grey to greyish-brown, not cleft towards the embryotega, rugose; hilum shorter than ½ the length of the seed.</p></tp:treatment-sec><tp:treatment-sec sec-type="Specimens seen" id="SECID0ELVCK"><title>Specimens seen.</title><p>
              <bold>ARGENTINA. Buenos Aires</bold>: Isla Martín García, fl., fr., 21 Oct 1992, J. Hurrell et al. 1244 (LP, MBM); Reserva Natural y Sitio Histórico Isla Martín García, fl., 30 Oct 2004, S. Torres Robles et al. 1987 (LP, US). <bold>Corrientes</bold>: s.loc., fl., fr., s.dat., A.J.A. Bonpland s.n. (P barcode P02173872); Capital, Corrientes, invernáculo del Instituto de Botánica del Nordeste, Facultad de Ciencias Agrarias, fl., fr., 10 Sep 2002, G. Seijo 2889 (CTES); Estancia, Santa Teresa, fr., 22 Oct 1949, T.M. Pedersen 440 (C, K, U, US); San Martín, Tres Cerros, Co. Capará, fl., fr., 15 Sep 1979, A. Schinini et al. 18456 (CORD, CTES); Sauce, 25 km SW de Sauce, ruta 126, fl., fr., 20 Oct 1977, O. Ahumada et al. 1174 (CTES). <bold>Chaco</bold>: Colonia Benítez, fl., 18 Sep 1942, A. Schinini 3539 (CORD, CTES). <bold>Misiones</bold>: Apostoles, San José, fl., fr., 14 Oct 1978, S.A. Renvoize 3090 (CORD, K, P, U, US, WAG); Cainguás, Salto del Tabay, fl., 12 Oct 1975, E.M. Zardini et al. 789b (LP, MO); Salto Golondrina, sobre Arroyo Guiray, fl., 8 Nov 2000, M.E. Múlgura et al. 2447 (CORD, SI); Candelaria, Santa Ana, fl., fr., 25 Nov 1945, J.E. Montes 1127 (K, LIL); Profundidad, fl., 19 Sep 1974, A. Krapovickas et al. 25712 (CORD, CTES); Iguazú, Puerto Istueta, fl., 27 Sep 1950, J.E. Montes 10201 (CORD, CTES, LIL); Parque Nacional do Iguazú, Sendero frente a Isla San Martín, fl., fr., 10 Aug 1995, R. Vanni et al. 4221 (CORD, CTES); Oberá, Salto Teodoro Cuenca, fl., 23 Sep 2000, M.E. Múlgura et al. 2282 (CORD, SI); Río Iguazú, fl., Sep 1900, G.E. Gerling s.n. (BA no. 16402); San Ignacio, San Ignacio, 3 a 5 km camino a Teyucuaré, fl., fr., 8 Nov 1913, M.N. Correa et al. 5371 (BAB, CTES, SI); San Pedro, Moconá, Prefectura Nacional Pepirí Mini, fl., 13 Oct 2003, D. Hojsgaard 307 (CTES, MNES). <bold>Santa Fe</bold>: Vera, campo de pruebas, FUNDAPAZ, fl., 11 Nov 2003, G. Marino 1906 (BA); próximo a La Gallareta, fl., 8 Jan 1997, J.F. Pensiero et al. 5215 (BA). <bold>BRAZIL. Paraná</bold>: Curitiba, Vila Nova, fl., fr., 21 Nov 1972, P. Occhioni 5238 (RFA); Foz do Iguaçú, fl., s.dat., J.G. Kuhlmann s.n. (RB no. 166655); fl., 7 Nov 1969, L.T. Dombrowski 2964 (MBM, US); Parque Nacional do Iguaçú, Cataratas do Iguaçú, fl., 27 Sep 1967, O. Boelcke 13449 (CORD, CTES); fl., 27 Sep 1967, A. Krapovickas 13373 (CTES); fl., 12 Aug 1969, G. Hatschbach 23166 (MBM, US); fl., 21 Aug 1985, G. Hatschbach &amp; A.C. Cervi 49559 (MBM, UB, US); margem do Rio Iguaçú, abaixo das <!--PageBreak-->cataratas, próximo a administração do parque, fl., fr., 8 Oct 2012, R.C. Forzza et al. 7379 (RB, UPCB); Mangueirinha, Rio Iguaçú, Porto Fanor, fl., 20 Oct 1966, G. Hatschbach 15172 (MBM, NY, P, US, WAG); Morretes, Parque Estadual Pico do Marumbi, trilha de acesso ao Morro do Falcãozinho, fl., 19 Sep 1999, C. Kozera 1216 (UPCB); Guarapuava, Águas Santa Clara, fl., 1 Oct 1986, G. Hatschbach 50570 (MBM, US); Rio do Cedro, fl., 19 Oct 1967, G. Hatschbach 17490 (MBM, US); Morretes, Cadeado, fl., 14 Sep 1966, G. Hatschbach &amp; A.O. Guimarães 14721 (MBM, US); Paranaguá, Porto Dom Pedro II, fl., fr., 26 Feb 1911, P. Dusén (NY, S); São José dos Pinhais, Serra dos Castelhanos, fl., 6 Nov 2004, A. Dunaiski Jr. 2595 (MBM); Serra do Mar, Desvio Ypiranga ad viam ferream, fl., fr., 23 Aug 1914, G. Jansson 885a (NY, S); Telêmaco Borba, Fazenda Monte Alegre, beira do Ribeirão Varanal, ponto 2, fl., 14 Oct 2004, T.I.N. Azevedo 6 (FUEL); fl., fr., 28 Aug 2006, T.I.N. Azevedo &amp; S.I. Azevedo 400 (FUEL); fl., fr., 29 Aug 2006, T.I.N. Azevedo &amp; S.I. Azevedo 433 (FUEL); margem da nascente do Ribeirão Varanal, fl., fr., 11 Nov 2005, T.I.N. Azevedo et al. 284 (FUEL); ponto médio do Ribeirão Varanal, fl., fr., 14 Oct 2004, T.I.N. Azevedo 7 (FUEL); fl., fr., 19 Jul 2005, T.I.N. Azevedo &amp; J. Carneiro 151 (FUEL); fl., fr., 10 Nov 2005, T.I.N. Azevedo et al. 240 (FUEL); fl., 10 Nov 2015, T.I.N. Azevedo et al. 256 (FUEL). <bold>Rio Grande do Sul</bold>: Bom Jesus, Fazenda Bom Jardim, fl., 15 Nov 2003, R.A. Wasum &amp; J. Bordin 2051 (HUCS, US); Caçapava do Sul, Guaritas, fl., fr., Sep 1985, M. Sobral &amp; C. Grabauska 4291 (ICN, K); fl., fr., Sep 1985, M. Sobral &amp; C. Grabauska 4295 (ICN, K); Camaquã, rodovia Dom Feliciano, fl., Nov 1978, J. Mattos et al. 19979 (HAS); Cambará do Sul, nos arredores de Ouro Verde, fl., Dec 1977, O.R. Camargo 5546 (HAS); Capivari do Sul, Águas Belas, fl., Oct 1989, V.F. Nunes &amp; G. Rudh 495 (HAS); Charqueadas, Capão da Roça, fl., Sep 1986, J. Mattos &amp; N. Mattos 30155 (HAS); Flores da Cunha, fl., 30 Oct 1999, L. Scur 102 (HUCS); Galópolis, Arroio Pinhal, fr., 29 Nov 1997, S. Diesel &amp; E. Chavez 1039 (US); Guaíba, Fazenda São Maximiano, fl., 4 Oct 2009, N.I. Matzenbacher 3047 (ICN); Maquiné, Reserva Biológica da Serra Geral, Linha Solidão, trilha da casa do Sr. Lidorino, fl., Nov 2004, R. Schmidt 714 (HAS); Montenegro, Linha Campestre, fl., fr., 14 Nov 1948, A. Sehnem 3527 (PACA); fl., fr., 18 Oct 1950, A. Sehnem 4956 (CORD, FLOR, INPA, HBR, PACA, PEL, SI, UNOP); Polo Petroquímico, fr., Oct 1977, I. Ungaretti 758 (HAS); sub-região C, fl., Nov 1977, T. Buselato 113 (HAS); Osório, Terra de Areia, km 79, fl., Sep 1986, M. Bassan et al. 507 (HAS); Porto Alegre, Campo Novo, fl., fr., 14 Oct 2014, M.O.O. Pellegrini &amp; F. Santos-Silva 449 (RB); Morro das Abertas, fl., fr., 30 Sep 1949, B. Rambo 43678 (HBR, K, PACA); Morro Santana, fl., fr., 5 Oct 1949, B. Rambo 43767 (HBR, PACA, US); São Francisco de Paula, RS-235, fl., 7 Nov 1999, R.A. Wasum 250 (HUCS, L, MBM); Reserva Biológica do Lami, fl., Sep 2003, A.S. Mello &amp; D. Fuhro s.n. (HAS no. 45476); São Leopoldo, arredores de São Leopoldo, fl., Sep 1941, J. Eugênio 439 (NY); Torres, Arroio do Sal, fl., Sep 1985, N. Silveira et al. 3521 (HAS); Estiva, km 48 da estrada para Cidreira, fl., 22 Sep 1972, B. Irgang &amp; L. Baptista 10224 (CORD, CTES, ICN); Itapuã, Granja Neugebauer, fl., fr., 11 Oct 1950, B. Rambo 48926 (HBR, PACA); fl., Oct 1984, N. Silveira et al. 2059 (HAS); fl., 8 Sep 1985, D.B. Falkenberg 3108 (FLOR, RB); Morro da Pedreira, fl., Oct 1979, O. Bueno 1847 (HAS); Vale do Sol, Morro do Es<!--PageBreak-->pelho, Spielgerberg, fl., fr., 27 Oct 1992, J.L. Waechter 2529 (ICN, PEL). <bold>Santa Catarina</bold>: s.loc., fl., fr., s.dat., D. D’Urville s.n. (P barcode P02173875); Abelardo Luz, 4 km N of Abelardo Luz, fl., fr., 23 Oct 1964, L.B. Smith &amp; R. Reitz 12878 (FLOR, HBR, P, R, US); Blumenau, Morro do Sapo, Parque Nacional Serra do Itajaí, fl., fr., 21 Jan 2013, L.A. Funez et al. 1610 (FURB); Bom Retiro, Fazenda Campo dos Padres, fl., fr., 17–19 Nov 1956, L.B. Smith &amp; R. Klein 7726 (HBR, NY, P, R, RB, US); Fazenda Santo Antônio, Campo dos Padres, fl., fr., 23 Jan 1957, L.B. Smith &amp; R. Reitz 10356 (HBR, P, US); Caçador, Pinheiral, fl., fr., 24 Nov 1956, L.B. Smith &amp; R.M. Klein 7912 (HBR, P, R, NY, US); fl., fr., 21 Dec 1956, L.B. Smith &amp; R. Reitz 8964 (HBR, R, US); Campo Novo, acesso alternativo ao Campo dos Padres, fl., fr., 12 Nov 2011, A.L. Gasper et al. 2916 (FURB, HURB); Cerro Negro, margem do Rio Tijolos, fl., fr., 22 Mar 2007, C.R. Grippa 33 (FURB); Grão Pará, Serra do Corvo Branco, fl., 4 Oct 2014, M.O.O. Pellegrini et al. 435 (RB); Itapema, São Paulinho, fl., 23 Sep 2009, A.S. Mello et al. 472 (FLOR); Itapiranga, near Rio Peperi-Guaçu, fl., fr., 17 Oct 1964, L.B. Smith &amp; R. Reitz 12677 (HBR, NY, P, US); Joinville, estrada Dona Francisca, fl., fr., 4 Oct 1957, R. Reitz &amp; R.M. Klein 4997 (HBR, US); Lauro Müller, Serra Rio do Rastro, fl., 14 Jan 1959, R. Reitz &amp; R.M. Klein 8219 (HBR); Nova Trento, Rio Veado, fl., fr., 29 Sep 2010, A. Korte &amp; A. Kniess 4496 (FURB, RB); Presidente Nereu, Braço Thieme, fl., fr., 15 Oct 2009, A. Korte &amp; A. Kniess 433 (FURB, HURB); São Bento do Sul, Rio Natal, linha férrea, próximo ao CEPA Rugendas, fl., fr., 28 Sep 2014, M.O.O. Pellegrini &amp; P. Schwirkowski 424 (RB); fl., fr., 30 Aug 2015, P. Schwirkowski 1204 (FURB); Serra Alta, Ponte do Rio Banhados, fl., P. Schwirkowski 197 (MBM); São Joaquim, fl., Oct 1961, J. Mattos s.n. (HAS no. 67802); Morro da Igreja, Campestre de Malacara, fl., Jan 1960, J. Mattos 7465 (HAS); Timbó, Parque Ecológico Freymund Germer, Morro Azul, fl., fr., 23 Aug 2012, L.A. Funez 775 (FURB, HUCS); fl., fr., 2 Oct 2014, M.O.O. Pellegrini et al. 431 (RB); Urubici, Avencal, Véu da Noiva, fl., fr., 15 Jan 2013, L.A. Funez &amp; A.E. Zermiani 1400 (FURB, HUCS); fl., 5 Oct 2014, M.O.O. Pellegrini et al. 442 (RB); Morro da Igreja, fl., 4 Dec 1992, D.B. Falkenberg &amp; F.A. Silva Filho 5859 (FLOR, RB). <bold>PARAGUAY. Alto Paraná</bold>: In regione fluminis, fl., 1909–1910, K. Fiebrig 5470 (SI). <bold>Guairá</bold>: Cordillera de Ybytyruzú, Ladero W del Cerro de Peró, 2 km E del Destacamento Tororo, fl., fr., 12 Nov 1988, E.M. Zardini 8010 (FCQ, K, MO). <bold>URUGUAY. Lavalleja</bold>: Cerro Arequita, fl., fr., 11 Oct 1970, H.A. Fabris &amp; F.O. Zuloaga 7870 (LP); Penitente, fl., fr., 5 Nov 1933, W.G.H. Herter 1132a (U). <bold>Montevideo</bold>: s.loc., fl., fr., 1856, A. Courbon s.n. (P barcode P02173871); Bois de Santa Lucia, fl., 1 Nov 1969, M. Fruchard 930 (K, P); fl., fr., 1 Nov 1974, M. Fruchard s.n. (P barcodes P02174018, P02174023); fl., Mar 1976, M. Fruchard s.n. (P barcode P02174019, P02174022); Sierra de Animas, E of Montevideo, fl., 22 Nov 1981, L.R. Landrum, 3857 (US). <bold>Río Negro</bold>: Yapeyú, Paso Yapeyú, fl., fr., 15 Jun 1914, M.B. Berro 6061 (K). <bold>Tacuarembó</bold>: s.loc., fl., s.dat., W.G.F. Herter 1132 (BA, SI); Gruta de los Helechos, fl., fr., 28 Sep 1928, W.G.F. Herter 19 (SI).</p></tp:treatment-sec><tp:treatment-sec sec-type="distribution" id="SECID0ERWCK"><title>Distribution and habitat.</title><p>
              <italic><tp:taxon-name><tp:taxon-name-part taxon-name-part-type="genus" reg="Tradescantia">Tradescantia</tp:taxon-name-part> <tp:taxon-name-part taxon-name-part-type="species" reg="tenella">tenella</tp:taxon-name-part></tp:taxon-name></italic> is known to occur in Argentina, Brazil (states of Paraná, Santa Catarina and Rio Grande do Sul), Paraguay and Uruguay; in the Atlantic Forest, Chaco and Pampa domains (Fig. <xref ref-type="fig" rid="F29">29</xref>). It can be found <!--PageBreak-->growing understorey in shaded and moist forests, between rocks near waterfalls and in clay ravines, as terrestrial, rupicolous or epiphyte.</p></tp:treatment-sec><tp:treatment-sec sec-type="phenology" id="SECID0EIXCK"><title>Phenology.</title><p>It was found in bloom and fruit from August to January but peaking during October.</p></tp:treatment-sec><tp:treatment-sec sec-type="etymology" id="SECID0ENXCK"><title>Etymology.</title><p>The epithet “<italic>tenella</italic>” means “delicate”, “small”, probably making reference to its delicate appearance and also to the small portion available to Kunth when describing the species.</p></tp:treatment-sec><tp:treatment-sec sec-type="conservation status" id="SECID0E4XCK"><title>Conservation status.</title><p>
              <italic><tp:taxon-name><tp:taxon-name-part taxon-name-part-type="genus" reg="Tradescantia">Tradescantia</tp:taxon-name-part> <tp:taxon-name-part taxon-name-part-type="species" reg="tenella">tenella</tp:taxon-name-part></tp:taxon-name></italic> possesses a wide <abbrev xmlns:xlink="http://www.w3.org/1999/xlink" xlink:title="Extent of Occurrence" id="ABBRID0EOYCK" xlink:type="simple">EOO</abbrev> (ca. 791,707.235 km<sup>2</sup>), and generally forming dense subpopulations. Thus, following the IUCN recommendations (<xref ref-type="bibr" rid="B25">IUCN 2001</xref>), it should be considered Least Concern (LC).</p><!--PageBreak--></tp:treatment-sec><tp:treatment-sec sec-type="comments" id="SECID0EZYCK"><title>Comments.</title><p>
              <italic><tp:taxon-name><tp:taxon-name-part taxon-name-part-type="genus" reg="Tradescantia">Tradescantia</tp:taxon-name-part> <tp:taxon-name-part taxon-name-part-type="species" reg="tenella">tenella</tp:taxon-name-part></tp:taxon-name></italic> is one of the most peculiar species from the <italic><tp:taxon-name><tp:taxon-name-part taxon-name-part-type="genus" reg="Tradescantia">T.</tp:taxon-name-part> <tp:taxon-name-part taxon-name-part-type="species" reg="fluminensis">fluminensis</tp:taxon-name-part></tp:taxon-name></italic> clade. It possesses a definite base, erect and succulent stems (Fig. <xref ref-type="fig" rid="F28">28A</xref>) and flowers that range from white to pink (Fig. <xref ref-type="fig" rid="F28">28H, I</xref>), which are characters more commonly observed in species belonging to the <italic><tp:taxon-name><tp:taxon-name-part taxon-name-part-type="genus" reg="Tradescantia">T.</tp:taxon-name-part> <tp:taxon-name-part taxon-name-part-type="species" reg="crassula">crassula</tp:taxon-name-part></tp:taxon-name></italic> group. Nonetheless, it possesses involute ptyxis, subpetiolate leaves (Fig. <xref ref-type="fig" rid="F28">28E</xref>), saccate cincinni bracts (Fig. <xref ref-type="fig" rid="F28">28F, H, I</xref>), style as long as the stamens (Fig. <xref ref-type="fig" rid="F28">28H, I</xref>), seeds not cleft towards the embryotega and hilum shorter than ½ the length of the seed (Fig. <xref ref-type="fig" rid="F28">28J</xref>). These characters undoubtedly place <italic><tp:taxon-name><tp:taxon-name-part taxon-name-part-type="genus" reg="Tradescantia">T.</tp:taxon-name-part> <tp:taxon-name-part taxon-name-part-type="species" reg="tenella">tenella</tp:taxon-name-part></tp:taxon-name></italic> and related species (i.e. <italic><tp:taxon-name><tp:taxon-name-part taxon-name-part-type="genus" reg="Tradescantia">T.</tp:taxon-name-part> <tp:taxon-name-part taxon-name-part-type="species" reg="atlantica">atlantica</tp:taxon-name-part></tp:taxon-name></italic> and <italic><tp:taxon-name><tp:taxon-name-part taxon-name-part-type="genus" reg="Tradescantia">T.</tp:taxon-name-part> <tp:taxon-name-part taxon-name-part-type="species" reg="tucumanensis">tucumanensis</tp:taxon-name-part></tp:taxon-name></italic>) in the <italic><tp:taxon-name><tp:taxon-name-part taxon-name-part-type="genus" reg="Tradescantia">T.</tp:taxon-name-part> <tp:taxon-name-part taxon-name-part-type="species" reg="fluminensis">fluminensis</tp:taxon-name-part></tp:taxon-name></italic> group (<xref ref-type="bibr" rid="B37">Pellegrini 2017</xref>). Due to its peculiar morphology, <italic><tp:taxon-name><tp:taxon-name-part taxon-name-part-type="genus" reg="Tradescantia">T.</tp:taxon-name-part> <tp:taxon-name-part taxon-name-part-type="species" reg="tenella">tenella</tp:taxon-name-part></tp:taxon-name></italic> can be confused with species belonging to the <italic><tp:taxon-name><tp:taxon-name-part taxon-name-part-type="genus" reg="Tradescantia">T.</tp:taxon-name-part> <tp:taxon-name-part taxon-name-part-type="species" reg="crassula">crassula</tp:taxon-name-part></tp:taxon-name></italic> and <italic><tp:taxon-name><tp:taxon-name-part taxon-name-part-type="genus" reg="Tradescantia">T.</tp:taxon-name-part> <tp:taxon-name-part taxon-name-part-type="species" reg="fluminensis">fluminensis</tp:taxon-name-part></tp:taxon-name></italic> groups. <italic><tp:taxon-name><tp:taxon-name-part taxon-name-part-type="genus" reg="Tradescantia">Tradescantia</tp:taxon-name-part> <tp:taxon-name-part taxon-name-part-type="species" reg="tenella">tenella</tp:taxon-name-part></tp:taxon-name></italic> can be confused with <italic><tp:taxon-name><tp:taxon-name-part taxon-name-part-type="genus" reg="Tradescantia">T.</tp:taxon-name-part> <tp:taxon-name-part taxon-name-part-type="species" reg="seubertiana">seubertiana</tp:taxon-name-part></tp:taxon-name></italic> from the <italic><tp:taxon-name><tp:taxon-name-part taxon-name-part-type="genus" reg="Tradescantia">T.</tp:taxon-name-part> <tp:taxon-name-part taxon-name-part-type="species" reg="crassula">crassula</tp:taxon-name-part></tp:taxon-name></italic> group, due to their delicate habit, definite base, erect and succulent stems, unequal cincinni bracts and pink flowers. Nonetheless, it can be differentiated by its generally densely branched to fruticose stems (<italic>vs.</italic> little branched, branching at the base or rarely branching at the upper half in <italic><tp:taxon-name><tp:taxon-name-part taxon-name-part-type="genus" reg="Tradescantia">T.</tp:taxon-name-part> <tp:taxon-name-part taxon-name-part-type="species" reg="seubertiana">seubertiana</tp:taxon-name-part></tp:taxon-name></italic>), subpetiolate leaves with impressed secondary veins (<italic>vs.</italic> sessile with inconspicuous secondary veins), blades generally sparsely hirsute to hirsute with ciliolate margins (<italic>vs.</italic> always glabrous with glabrous margins), saccate cincinni bracts (<italic>vs.</italic> not saccate), pistil as long as the stamens (<italic>vs.</italic> longer than the stamens), seeds with testa rugose and not cleft towards the embryotega (<italic>vs.</italic> costate and cleft) and hilum shorter than ½ the length of the seed (<italic>vs.</italic> longer than ½ the length of the seed). In the <italic><tp:taxon-name><tp:taxon-name-part taxon-name-part-type="genus" reg="Tradescantia">T.</tp:taxon-name-part> <tp:taxon-name-part taxon-name-part-type="species" reg="fluminensis">fluminensis</tp:taxon-name-part></tp:taxon-name></italic> group, <italic><tp:taxon-name><tp:taxon-name-part taxon-name-part-type="genus" reg="Tradescantia">T.</tp:taxon-name-part> <tp:taxon-name-part taxon-name-part-type="species" reg="tenella">tenella</tp:taxon-name-part></tp:taxon-name></italic> can be confused with <italic><tp:taxon-name><tp:taxon-name-part taxon-name-part-type="genus" reg="Tradescantia">T.</tp:taxon-name-part> <tp:taxon-name-part taxon-name-part-type="species" reg="mundula">mundula</tp:taxon-name-part></tp:taxon-name></italic> due to their generally reduced stature, subpetiolate leaves and blades generally abaxially vinaceous. However, it can be easily differentiated due to its definite base (<italic>vs.</italic> indefinite in <italic><tp:taxon-name><tp:taxon-name-part taxon-name-part-type="genus" reg="Tradescantia">T.</tp:taxon-name-part> <tp:taxon-name-part taxon-name-part-type="species" reg="mundula">mundula</tp:taxon-name-part></tp:taxon-name></italic>), erect stems (<italic>vs.</italic> prostrate), leaf-blades generally sparsely hirsute to hirsute (<italic>vs.</italic> sparsely strigose to strigose), unequal cincinni bracts (<italic>vs.</italic> equal), sepals glandular pubescent (<italic>vs.</italic> velutine), petals ranging from white to pink (<italic>vs.</italic> always white), seeds with rugose testa (<italic>vs.</italic> costate) and hilum shorter than ½ the length of the seed (<italic>vs.</italic> equal to ½ the length of the seed). <italic><tp:taxon-name><tp:taxon-name-part taxon-name-part-type="genus" reg="Tradescantia">Tradescantia</tp:taxon-name-part> <tp:taxon-name-part taxon-name-part-type="species" reg="tenella">tenella</tp:taxon-name-part></tp:taxon-name></italic> is unquestionably morphologically closely related to <italic><tp:taxon-name><tp:taxon-name-part taxon-name-part-type="genus" reg="Tradescantia">T.</tp:taxon-name-part> <tp:taxon-name-part taxon-name-part-type="species" reg="atlantica">atlantica</tp:taxon-name-part></tp:taxon-name></italic> and <italic><tp:taxon-name><tp:taxon-name-part taxon-name-part-type="genus" reg="Tradescantia">T.</tp:taxon-name-part> <tp:taxon-name-part taxon-name-part-type="species" reg="tucumanensis">tucumanensis</tp:taxon-name-part></tp:taxon-name></italic>, forming the <italic><tp:taxon-name><tp:taxon-name-part taxon-name-part-type="genus" reg="Tradescantia">T.</tp:taxon-name-part> <tp:taxon-name-part taxon-name-part-type="species" reg="tenella">tenella</tp:taxon-name-part></tp:taxon-name></italic> complex. The species in this complex share the definite base, erect stems, chartaceous leaf-blades, flowers that range from white to pink, seeds with rugose testa and hilum always shorter than ½ the length of the seeds (<xref ref-type="bibr" rid="B37">Pellegrini 2017</xref>), being differentiated by stem consistency, the presence of a subpetiole, type and distribution of hairs in the sepals and petal morphology (see identification key).</p><fig id="F28" position="float" orientation="portrait"><label>Figure 28.</label><caption><p>
                  <italic><tp:taxon-name><tp:taxon-name-part taxon-name-part-type="genus" reg="Tradescantia">Tradescantia</tp:taxon-name-part> <tp:taxon-name-part taxon-name-part-type="species" reg="tenella">tenella</tp:taxon-name-part></tp:taxon-name></italic> Kunth. <bold>A</bold> habit, showing the definite base and fruticose and erect stems <bold>B</bold> detail of the stem and leaf-sheath, showing the leaf-opposed line of uniseriate hairs and the setose leaf-sheath margin <bold>C</bold> detail of the adaxial side of the leaf-blade, showing the hirsute indumentum <bold>D</bold> adaxial side of the leaf-blade, showing the impressed secondary veins and the vinaceous stripe along the midvein <bold>E</bold> abaxial side of the leaf-blade, showing the subpetiole and the vinaceous colouration <bold>F</bold> detail of the inflorescence, showing the saccate and strongly unequal cincinni bracts <bold>G</bold> flower at post-anthesis showing the glandular-pubescent indumentum and the dorsal keels of the sepals <bold>H–I</bold> flowers <bold>H</bold> white petalled flower <bold>I</bold> light pink petaled flower <bold>J</bold> dorsal and ventral views of the seed, showing the rugose testa not cleft towards the embryotega and the hilum shorter than ½ the length of the seed. Photos by M.O.O. Pellegrini.</p></caption><graphic xmlns:xlink="http://www.w3.org/1999/xlink" xlink:href="phytokeys-104-001-g028.jpg" position="float" orientation="portrait" xlink:type="simple" id="oo_217965.jpg"/></fig><fig id="F29" position="float" orientation="portrait"><label>Figure 29.</label><caption><p>Distribution of <italic><tp:taxon-name><tp:taxon-name-part taxon-name-part-type="genus" reg="Tradescantia">Tradescantia</tp:taxon-name-part> <tp:taxon-name-part taxon-name-part-type="species" reg="tenella">tenella</tp:taxon-name-part></tp:taxon-name></italic> Kunth. Orange– Cerrado; Yellow– Chaco and Pantanal; Olive-green– Pampa; Dark green– Atlantic Forest.</p></caption><graphic xmlns:xlink="http://www.w3.org/1999/xlink" xlink:href="phytokeys-104-001-g029.jpg" position="float" orientation="portrait" xlink:type="simple" id="oo_217966.jpg"/></fig></tp:treatment-sec><ref-list><ref id="B25"><mixed-citation xmlns:xlink="http://www.w3.org/1999/xlink" xlink:type="simple">
          <institution xlink:type="simple">IUCN</institution> (<year>2001</year>) The IUCN red list of threatened species, version 2010.4. IUCN Red List Unit, Cambridge. <ext-link xlink:type="simple" ext-link-type="uri" xlink:href="http://www.iucnredlist.org/">http://www.iucnredlist.org/</ext-link> [Accessed: 9.10.2017]</mixed-citation></ref><ref id="B37"><mixed-citation xmlns:xlink="http://www.w3.org/1999/xlink" xlink:type="simple">
          <person-group><name name-style="western"><surname>Pellegrini</surname><given-names>MOO</given-names></name></person-group> (<year>2017</year>) <article-title>Morphological phylogeny of <italic><tp:taxon-name><tp:taxon-name-part taxon-name-part-type="genus">Tradescantia</tp:taxon-name-part></tp:taxon-name></italic> L. (<tp:taxon-name><tp:taxon-name-part taxon-name-part-type="family">Commelinaceae</tp:taxon-name-part></tp:taxon-name>) sheds light on a new infrageneric classification for the genus and novelties on the systematics of subtribe <tp:taxon-name><tp:taxon-name-part taxon-name-part-type="subtribe">Tradescantiinae</tp:taxon-name-part></tp:taxon-name>.</article-title> <source>PhytoKeys</source> <volume>89</volume>: <fpage>11</fpage>–<lpage>72</lpage>. <ext-link xlink:type="simple" ext-link-type="doi" xlink:href="10.3897/phytokeys.89.20388">https://doi.org/10.3897/phytokeys.89.20388</ext-link></mixed-citation></ref></ref-list></tp:taxon-treatment>
